# Supplementary material for: Implications of GPIIB-IIIA Integrin and Liver X Receptor in Platelet-Induced Compression of Ovarian Cancer Multi-Cellular Spheroids
Source: Cancers (Basel). 2024 Oct 19;16(20):3533. doi: 10.3390/cancers16203533 (PMC11506604; doi:10.3390/cancers16203533)
Supplement: Supplementary file 1 [file cancers-16-03533-s001.zip]

Archive with 5 entries (5 files):
- Supplementary Figures.pdf
- Supplementary Table S1.pdf
- Supplementary Table S2.pdf
- Table S3 List of molecules altered by platelet co-incubation with ovarian cancer spheroids.xlsx
- Table S4 Full list of canonical pathways summary affected by spheroids co-incubation with platelets.xlsx
