# Supplementary material for: Implications of GPIIB-IIIA Integrin and Liver X Receptor in Platelet-Induced Compression of Ovarian Cancer Multi-Cellular Spheroids
Source: Cancers (Basel). 2024 Oct 19;16(20):3533. doi: 10.3390/cancers16203533 (PMC11506604; doi:10.3390/cancers16203533)
Supplement: Supplementary file 1 [file cancers-16-03533-s001.zip › Table S3 List of molecules altered by platelet co-incubation with ovarian cancer spheroids.xlsx]

## Sheet: Conditioned Media #1
Peptide	Log2(CM/CM-Plt)	-log p-value
A1BG	-1.1182	0.953889
A2M	-1.1173	1.19413
AAAS	0.544436	0.248654
AACS	0.114321	0.089251
AAGAB	0.225708	0.181514
AAK1	-0.02304	0.034679
AAK1	0.094271	0.072823
AAMP	0.337453	0.732878
AAR2	0.479596	0.64081
AARS1	0.298417	0.676333
AARS2	0.23377	0.153834
AARSD1	-0.15171	0.085147
AASDHPPT	0.527422	0.750541
AASS	0.11058	0.0641
ABCB6	-0.26111	0.417902
ABCB7	0.368387	1.39362
ABCC1	-0.04011	0.063767
ABCC4	0.052935	0.122037
ABCD3	0.496618	0.817076
ABCE1	0.567216	1.19606
ABCF1	0.55897	1.11368
ABCF2	0.019662	0.031372
ABCF3	0.005542	0.005415
ABHD10	-0.09879	0.069896
ABHD11	-0.09909	0.24513
ABHD14B	0.835183	2.41426
ABI1	0.151786	0.264554
ABL2	-0.03888	0.03353
ABR	-0.1917	0.192236
ABRACL	0.649124	1.34207
ABRAXAS2	0.25621	0.330966
ABT1	-0.07202	0.089558
ACAA1	0.188386	0.164491
ACACA	0.112064	0.115286
ACAD11	-0.03712	0.044133
ACAD9	-0.00752	0.007414
ACADM	-0.1201	0.076214
ACADSB	0.235276	0.215908
ACADVL	-0.27475	0.203081
ACAP2	-0.01969	0.012454
ACAT1	0.156872	0.158439
ACAT2	0.471732	0.739953
ACBD3	0.208942	0.367478
ACBD5	-0.24795	0.497831
ACBD6	-0.40051	0.290021
ACIN1	0.68971	0.773755
ACLY	0.451449	2.19318
ACO1	0.321392	0.943562
ACO2	-0.23229	0.182104
ACOT1	-0.48249	0.362587
ACOT13	0.098199	0.305365
ACOT7	0.298576	0.494975
ACOT8	0.759235	0.650424
ACOT9	-0.70287	0.550035
ACOX1	-0.18365	0.348542
ACP1	-0.1346	0.307373
ACP1	0.229498	0.328194
ACSF3	-0.0149	0.044519
ACSL1	-0.23665	1.42073
ACSL3	-0.48607	0.326432
ACSL4	0.010714	0.00932
ACSS2	0.253564	0.134993
ACTA1	0.159607	0.377284
ACTB	0.562204	1.1185
ACTB	0.735601	1.13082
ACTBL2	-0.08029	0.082422
ACTL6A	0.462998	1.15226
ACTN1	0.419663	0.942772
ACTN4	0.544312	1.58113
ACTR10	0.433613	0.749813
ACTR1A	0.488395	1.04472
ACTR1B	0.202818	0.17438
ACTR2	0.320795	0.893415
ACTR3	0.443696	1.41844
ACY1	0.274147	0.344477
ACYP1	0.319459	0.185019
ADAM10	-0.19968	0.491392
ADAM7	0.118595	0.096792
ADAM9	0.018833	0.0447
ADAMTS1	0.914677	1.08321
ADAMTSL1	0.547969	0.266724
ADAR	0.491572	0.318751
ADARB1	-1.78552	0.934612
ADD1	0.411304	0.772426
ADD3	-0.36907	0.265727
ADGRE5	-0.67497	0.404815
ADH5	0.530785	1.66788
ADI1	0.583782	0.881812
ADIPOQ	-1.24928	1.80636
ADK	0.204713	0.3855
ADO	0.270106	0.294512
ADPGK	-0.04912	0.149606
ADPRS	-0.54358	0.452995
ADRM1	-0.00192	0.001791
ADSL	0.247668	0.277432
ADSS2	0.265332	0.887432
AFAP1	0.131408	0.089732
AFDN	0.169211	0.198165
AFG3L2	0.116723	0.135825
AFM	-1.12799	0.973207
AFTPH	0.319351	0.228621
AGA	-0.42483	0.307888
AGFG1	0.251351	0.114549
AGK	0.033783	0.038549
AGL	0.257008	0.210977
AGO2	0.49531	0.169356
AGPAT1	0.092957	0.167976
AGPAT3	-0.66377	0.813994
AGPAT4	-0.12865	0.148391
AGPS	-0.28636	0.239583
AGRN	0.971979	0.418609
AGT	-1.02306	1.00989
AGTRAP	-0.08823	0.183635
AHCY	0.408799	1.23291
AHCYL1	0.451139	0.578354
AHNAK	0.328528	0.900128
AHSA1	0.284184	1.13688
AHSG	-1.47924	1.3115
AIDA	0.53608	0.289749
AIFM1	-0.15045	0.133417
AIMP1	0.283206	0.333627
AIMP2	0.241211	0.67041
AIP	0.395775	0.747026
AJUBA	0.062461	0.029443
AK1	0.371298	0.644263
AK2	0.251722	0.374246
AK3	-0.14607	0.226957
AK4	0.00514	0.005856
AK5	0.383026	0.905414
AK6	0.110268	0.349346
AKAP1	0.286853	0.148289
AKAP10	-0.25325	0.507858
AKAP11	-0.14428	0.175012
AKAP12	0.180397	0.604141
AKAP13	0.337392	0.324941
AKAP2	-0.25713	0.419033
AKAP8	0.602383	0.508669
AKAP8L	0.045479	0.032934
AKAP9	0.23118	0.201509
AKR1A1	0.490514	1.20349
AKR1B1	0.476793	1.6701
AKR1C3	0.608303	0.989168
AKR7A2	0.098395	0.064617
AKT1	-0.35697	0.399537
AKT1S1	0.191646	0.169571
AKT2	0.856933	0.282758
AKT3	-0.04044	0.108889
ALAD	-0.59761	0.620487
ALB	-1.60977	0.828486
ALCAM	0.510475	0.601727
ALDH16A1	0.295038	1.16123
ALDH18A1	0.008021	0.005883
ALDH1A3	0.588255	1.25856
ALDH1B1	-0.17784	0.139401
ALDH1L2	0.179058	0.19143
ALDH3A2	-0.49026	0.37541
ALDH4A1	0.599205	0.563645
ALDH6A1	-0.02667	0.035447
ALDH7A1	0.200767	0.215343
ALDH9A1	0.159881	0.304136
ALDOA	0.50446	1.47361
ALDOC	0.331829	0.990241
ALG1	0.431071	0.245354
ALG5	0.084619	0.135607
ALYREF	-0.01963	0.032378
AMBP	-0.90088	1.07082
AMDHD2	-0.35459	0.724294
AMOTL2	0.237762	0.537319
AMPD2	0.133558	0.324523
ANAPC1	0.63727	0.721451
ANAPC5	0.869206	1.80369
ANK1	1.5117	0.895631
ANKFY1	-0.09174	0.072875
ANKHD1	-0.3282	0.529636
ANKLE2	-0.11369	0.075153
ANKLE2	0.625276	0.935635
ANKMY2	0.34425	0.310212
ANKRD13A	0.183173	0.164383
ANKRD28	0.171815	0.195202
ANKRD30B	0.661611	1.21179
ANKRD40	-0.10358	0.180936
ANKRD52	1.34022	0.770446
ANKRD66	0.103214	0.500942
ANKS1A	0.518082	0.788397
ANLN	0.513344	0.830838
ANO10	0.215216	0.134086
ANO6	0.054196	0.046273
ANP32A	0.515399	0.860559
ANP32B	0.587463	0.551759
ANP32E	-0.00597	0.003902
ANPEP	0.17944	0.448514
ANXA1	0.221919	0.246781
ANXA11	-0.06724	0.064861
ANXA2	0.324151	0.871646
ANXA2	0.319724	0.910496
ANXA4	-0.01853	0.022438
ANXA6	0.075896	0.060796
ANXA6	0.196326	0.215186
ANXA7	0.067872	0.067217
AP1B1	0.138253	0.189675
AP1B1	0.15506	0.855271
AP1G1	0.465758	0.655989
AP1M1	0.278319	0.731855
AP1S1	-0.32716	0.205852
AP1S2	-0.74586	0.888451
AP2A1	0.364171	0.901108
AP2A2	-0.21765	0.360467
AP2B1	0.31679	0.601306
AP2M1	0.405687	0.72657
AP2S1	-0.19279	0.167495
AP3B1	0.051136	0.044995
AP3D1	0.178338	0.202333
AP3M1	0.151397	0.153831
AP3S1	-0.30409	0.227194
APBA3	-0.07914	0.095311
APBB2	0.05418	0.155812
APCS	-1.24295	1.02119
APEH	0.372896	0.801499
APEX1	0.368324	1.14034
APH1A	0.814552	0.419577
API5	0.47922	0.921947
APIP	-0.08935	0.083861
APLP2	-0.05187	0.023039
APMAP	-0.3815	0.507937
APOA1	-1.32058	1.20373
APOA2	-1.60208	1.27596
APOA4	-1.17654	1.26384
APOB	-1.16297	1.1185
APOBEC3C	1.04986	1.26292
APOC1	-1.86046	2.38605
APOC2	-1.35434	1.33604
APOC3	-1.96012	2.75822
APOD	-1.01962	1.07195
APOE	-1.21434	1.05718
APOF	-1.25953	0.810398
APOH	-1.18423	1.32046
APOL1	-1.17295	1.04497
APOM	-1.16633	1.13246
APP	0.535473	0.715145
APPBP2	0.084437	0.203275
APPL1	0.074446	0.085624
APPL2	0.472532	0.315452
APRT	0.599401	1.65023
AQR	0.548832	2.48185
ARAF	0.558901	0.706629
ARAP1	-0.35049	0.535285
ARCN1	0.522804	1.34077
ARF1	0.280714	0.524206
ARF4	0.21977	0.312477
ARF5	0.670316	0.275782
ARF6	0.909782	0.432733
ARFGAP1	0.170167	0.243815
ARFGAP2	0.015605	0.008564
ARFGAP3	0.043941	0.052326
ARFGAP3	0.143503	0.103929
ARFGEF1	-0.1731	0.16727
ARFGEF2	-0.02539	0.031627
ARFIP1	-0.31612	0.252057
ARFIP2	0.246533	0.363421
ARFRP1	0.106878	0.065309
ARGLU1	0.62542	0.418908
ARHGAP1	-0.03979	0.026774
ARHGAP12	0.148087	0.151702
ARHGAP17	0.350091	0.291039
ARHGAP18	0.143235	0.217709
ARHGAP22	-0.48383	0.429493
ARHGAP29	-0.13819	0.14487
ARHGAP35	0.041358	0.044683
ARHGDIA	0.771473	1.31737
ARHGDIB	0.495287	0.987747
ARHGEF1	-0.02062	0.033563
ARHGEF2	0.140595	0.295553
ARHGEF28	-0.30717	0.297785
ARHGEF7	-0.08057	0.030793
ARID1A	-0.16964	0.123327
ARIH1	0.173886	0.244158
ARIH2	-0.30508	0.249983
ARL1	-0.54858	0.253265
ARL2	0.255079	0.237601
ARL2BP	-0.49906	0.455862
ARL3	0.392949	0.710298
ARL6	0.047239	0.018121
ARL6IP1	-0.27512	0.320035
ARL6IP4	-0.22705	0.102835
ARL6IP5	-0.14737	0.368946
ARL8A	0.459074	0.786992
ARL8B	0.192685	0.217331
ARMC1	0.520243	1.00632
ARMC6	0.101595	0.09243
ARMC8	-0.12168	0.125929
ARMH3	0.949389	1.25037
ARMT1	0.395321	0.411706
ARPC1A	0.668865	1.07711
ARPC1B	0.639694	1.50389
ARPC2	0.542174	0.886425
ARPC3	0.734191	3.54538
ARPC4	0.417851	0.671865
ARPC5	0.642342	0.548828
ARPC5L	0.31014	0.202111
ARPIN	0.505302	0.442141
ARPP19	-0.10405	0.079495
ARRB2	0.777653	2.16178
ARSA	-0.04199	0.089485
ASAH1	-0.51341	1.24611
ASAP1	0.225656	0.536752
ASAP2	-0.09612	0.088354
ASCC2	-0.00098	0.002725
ASCC3	0.266437	0.240804
ASDURF	0.492473	0.286922
ASF1A	0.01385	0.043793
ASF1B	0.347821	0.272125
ASH2L	0.860987	3.91043
ASL	0.783744	0.63342
ASMTL	-0.02433	0.013026
ASNS	-0.01203	0.009556
ASPH	0.062988	0.057201
ASPSCR1	0.491146	0.481451
ATAD3A	0.420305	0.22788
ATE1	0.035228	0.044764
ATF7IP	-0.10938	0.320474
ATG101	0.740619	0.665734
ATG13	-0.19853	0.162986
ATG16L1	0.508959	0.613039
ATG3	0.296659	0.607746
ATG4B	0.190936	0.185348
ATG5	-0.35024	0.224318
ATG7	0.055409	0.036118
ATIC	0.491517	1.05122
ATL2	1.02768	0.843555
ATL3	0.125926	0.075957
ATOX1	0.507887	0.479333
ATP11B	-0.41693	1.97571
ATP11C	0.215623	0.148091
ATP13A1	0.139388	0.142921
ATP1A1	-0.02427	0.041135
ATP1B1	0.695489	0.331682
ATP1B3	0.267989	0.261074
ATP2A2	-0.08504	0.094418
ATP2B1	-0.02251	0.010676
ATP2B4	-0.29743	0.844911
ATP2C1	0.126869	0.141523
ATP5F1A	0.144953	0.126619
ATP5F1B	0.047222	0.027883
ATP5F1C	0.064786	0.070837
ATP5F1C	0.256492	0.187188
ATP5F1D	0.230347	0.318501
ATP5F1E	0.01475	0.00702
ATP5IF1	0.584215	0.737263
ATP5MC1	0.579604	0.843588
ATP5MD	-0.00348	0.002543
ATP5ME	0.112109	0.086577
ATP5MF-PTCD1	0.864154	2.33448
ATP5MG	0.223375	0.084326
ATP5PB	0.166741	0.162975
ATP5PD	-0.11176	0.116325
ATP5PF	0.00432	0.001787
ATP5PO	0.043589	0.027359
ATP6AP2	0.299726	0.747204
ATP6V0A1	-0.11821	0.14799
ATP6V0C	0.184422	0.223331
ATP6V0D1	-0.82776	0.506333
ATP6V1A	0.145165	0.166182
ATP6V1B2	-0.10739	0.207643
ATP6V1C1	0.194728	0.365937
ATP6V1D	-0.07279	0.067492
ATP6V1E1	-0.14588	0.132891
ATP6V1F	0.302794	0.553795
ATP6V1G1	0.273098	0.234038
ATP6V1H	0.014991	0.010154
ATPAF1	0.550877	0.487732
ATRIP	0.543088	0.516864
ATRN	-0.56941	0.420476
ATRX	0.551313	0.288388
ATXN10	-0.16318	0.162896
ATXN2	0.009349	0.019575
ATXN2	0.07951	0.043309
ATXN2L	0.16232	0.288891
ATXN3	-0.07803	0.12599
ATXN7L3B	0.343786	0.575264
AUP1	0.101071	0.120662
AURKA	0.996355	0.686853
AVEN	0.11657	0.059562
AVL9	0.330969	0.229783
AXL	-0.38194	0.686263
AZGP1	-1.18061	1.13207
B3GAT3	0.01709	0.035401
B4GAT1	0.021835	0.013624
BABAM1	-0.00118	0.001202
BABAM2	0.368578	0.191565
BACH1	-0.12889	0.214248
BAG2	0.469467	0.713904
BAG3	0.154855	0.148537
BAG3	0.286413	0.373785
BAG4	-0.09658	0.201706
BAG5	0.471541	0.978941
BAG6	-0.16787	0.309547
BAIAP2	-0.1934	0.33598
BANF1	0.56142	1.47365
BAP18	-0.09717	0.050395
BASP1	0.620245	1.17951
BAX	0.067705	0.091339
BAZ1B	0.939022	1.6955
BBC3	0.488374	0.804418
BBX	-0.21933	0.296442
BCAM	-0.14752	0.165983
BCAP29	0.150605	0.676392
BCAP31	0.232069	0.223637
BCAR1	0.258986	0.322439
BCAR3	-0.08721	0.03973
BCAS2	0.146662	0.164317
BCAT1	0.080337	0.085719
BCAT2	0.75257	0.93474
BCCIP	0.347774	0.82278
BCHE	-0.32131	0.329769
BCKDHB	0.646749	0.395179
BCL10	-0.13688	0.116436
BCL2L1	0.399042	0.583818
BCL2L13	-0.3998	0.71623
BCL9L	0.109802	0.600772
BCLAF1	0.189936	0.324106
BCR	-0.00817	0.005659
BCS1L	0.882118	1.24446
BDH1	0.334696	0.316242
BDP1	0.144718	0.129465
BECN1	0.312675	0.205751
BEND7	1.15346	1.02368
BET1	0.456648	0.276167
BET1L	0.002712	0.003181
BICD2	0.059506	0.093484
BIN3	0.298344	0.131024
BIRC2	0.170865	0.212026
BIRC6	-0.0483	0.032696
BIRC8	-0.19621	0.453912
BLK	-0.53801	0.261816
BLMH	0.12861	0.202879
BLOC1S1	0.042274	0.157926
BLOC1S2	-0.38297	0.283197
BLOC1S5	0.062942	0.048287
BLOC1S6	0.100709	0.332372
BLVRA	0.028127	0.028072
BLVRB	-0.44559	0.621973
BMS1	1.09305	0.764339
BNIP1	0.008906	0.006737
BNIP2	0.099381	0.948037
BOD1L1	-2.76046	1.39887
BOLA2	0.097528	0.040184
BOP1	-0.34273	0.811201
BORCS5	0.390907	0.276502
BORCS6	0.177369	0.191439
BPHL	0.523325	0.178276
BPNT1	0.323231	0.436824
BPNT2	0.199993	0.108353
BRAP	-0.36966	0.285467
BRAT1	0.452536	0.416761
BRCC3	-0.33918	0.121494
BRD2	0.074562	0.14441
BRD4	0.822069	0.803885
BRIX1	0.146818	0.070926
BRK1	0.008198	0.0129
BROX	0.581442	0.922348
BSDC1	0.423025	0.567788
BSG	-0.18012	0.375757
BTAF1	0.319953	0.612471
BTBD2	0.004766	0.003398
BTD	-0.40944	0.13657
BTF3	0.664353	0.690395
BTF3	0.812631	1.82283
BTF3L4	0.458243	0.545129
BUB1	0.419565	1.40052
BUB1B	0.617296	0.387144
BUB3	0.07772	0.190828
BUD23	-0.11763	0.206105
BUD31	0.626674	0.501581
BYSL	0.173822	0.270145
BZW1	0.389498	0.634054
BZW2	0.285459	0.82366
C11orf68	0.205448	0.295737
C12orf29	0.801975	0.714657
C12orf57	0.857982	1.29651
C15orf40	0.227556	0.170453
C17orf75	-0.09545	0.03025
C18orf25	-0.01377	0.018233
C19orf25	0.035804	0.095817
C19orf53	0.771909	0.922926
C1GALT1	-0.13811	0.110486
C1orf112	-0.24503	0.181487
C1orf198	0.116421	0.269962
C1QA	-1.10479	1.19705
C1QB	-0.50516	0.468355
C1QBP	0.064319	0.054638
C1QC	-0.86027	1.10008
C1R	-1.17151	1.18375
C1RL	-0.80081	0.384213
C1S	-1.18674	1.10268
C2	-0.45683	0.210403
C20orf27	-0.13111	0.087364
C2CD2	-0.13519	0.07842
C2CD5	0.245792	0.232205
C2orf69	-0.19095	0.257395
C3	-1.2988	1.16775
C4A	-1.39642	1.5301
C4B	-1.24488	1.14133
C4BPA	-1.28175	1.28236
C4BPB	-0.96728	1.1321
C4orf36	0.104419	0.154969
C4orf46	-0.15466	0.161834
C5orf22	0.00662	0.007121
C5orf38	0.907292	2.77862
C5orf51	-0.04599	0.049338
C6	-0.72752	0.687198
C7	-0.68444	0.536121
C7orf50	0.276857	0.782106
C8A	-1.03724	1.30306
C8B	-0.97227	1.39663
C8G	-0.81857	1.76625
C8orf33	0.002342	0.001569
C9	-1.03729	1.50551
C9orf135	0.302318	2.07369
C9orf16	0.293733	0.394544
C9orf40	0.635891	0.905221
C9orf78	0.35283	0.403539
CAB39	0.466042	1.00532
CABP1	-0.71141	0.53537
CACUL1	-0.32628	0.233326
CACYBP	0.492832	1.34834
CAD	0.354511	0.89653
CALCOCO2	-0.05558	0.145336
CALD1	0.300132	0.882293
CALM3	0.504567	0.893894
CALML3	0.350685	0.569366
CALML5	0.112568	0.129145
CALR	0.559002	0.728786
CALU	0.007613	0.010013
CALU	0.393667	0.67544
CAMK1	0.092406	0.047999
CAMK2G	-0.32248	0.297425
CAMK4	-0.29975	0.200267
CAMSAP1	0.162424	0.083019
CAND1	0.393856	0.954617
CANT1	-0.44349	0.344145
CANX	-0.11078	0.077994
CAP1	0.588135	1.14137
CAP2	-0.01729	0.035875
CAPN1	-0.32829	0.188949
CAPN2	0.171326	0.248495
CAPNS1	0.577109	0.82906
CAPRIN1	0.740491	1.68253
CAPZA1	0.235576	0.71658
CAPZA2	0.147488	0.205974
CAPZB	0.290132	1.07813
CARD8	-0.24501	0.187021
CARHSP1	0.572328	0.403044
CARM1	0.215018	0.334502
CARMIL3	1.73487	1.16961
CARNMT1	0.62669	2.36692
CARS1	0.113091	0.362397
CARS2	0.329441	0.390966
CASC3	0.590597	0.377579
CASK	0.126374	0.064128
CASP14	-0.47406	0.292085
CASP3	0.468207	1.13125
CASP4	-0.3062	0.344109
CASP7	-0.30048	0.554753
CASP8	0.139148	0.102153
CAST	0.213313	0.447026
CAV1	0.360868	0.562566
CAVIN1	0.70381	1.14773
CAVIN3	0.207521	0.231367
CBFB	0.339513	0.527034
CBFB	0.737494	1.28458
CBL	0.102582	0.720843
CBR1	0.312824	1.37529
CBR3	-0.07588	0.035377
CBSL	0.351616	1.26188
CBWD1	-0.13578	1.1068
CBX1	0.393607	0.367855
CBX3	0.194824	0.59386
CBX5	0.851249	0.839688
CC2D1B	0.353176	0.522495
CCAR1	-0.07835	0.040118
CCAR2	0.195477	0.333963
CCBE1	0.043571	0.052006
CCDC117	-0.37062	3.00389
CCDC12	0.706792	0.617032
CCDC124	0.184235	0.58267
CCDC167	-0.0284	0.014981
CCDC22	0.08177	0.081675
CCDC25	0.160867	0.119679
CCDC27	-0.14439	0.6431
CCDC43	0.115078	0.285131
CCDC47	0.075132	0.045656
CCDC50	0.659738	1.01526
CCDC58	0.251425	0.239215
CCDC6	0.425039	0.738861
CCDC80	0.108029	0.107845
CCDC86	-0.02062	0.006276
CCDC88A	0.038278	0.033124
CCDC9	0.009617	0.010623
CCDC91	0.310383	1.30603
CCDC93	0.164373	0.324726
CCDC97	0.305909	0.574232
CCDC9B	0.199599	0.266412
CCN1	0.919058	1.49301
CCN2	0.819279	0.968868
CCND1	0.095747	0.056184
CCNH	0.55375	0.340059
CCNK	0.421194	0.304214
CCNT1	-0.0611	0.05822
CCS	0.089298	0.154974
CCT2	0.498322	1.15717
CCT3	0.463197	1.27701
CCT4	0.490785	1.04743
CCT5	0.634495	1.38888
CCT6A	0.521456	0.911096
CCT7	0.45067	1.13882
CCT8	-0.2096	0.6356
CCT8	0.534945	1.51583
CCZ1B	0.488153	0.227294
CD109	0.707865	0.826067
CD14	-0.92243	1.73475
CD151	0.484277	0.937358
CD2AP	0.124519	0.088925
CD2BP2	-0.09128	0.115013
CD44	-0.04303	0.054966
CD46	0.203902	0.345662
CD47	0.241861	0.422005
CD55	0.819195	0.574466
CD59	0.30735	0.640166
CD5L	-0.963	0.979912
CD63	0.021787	0.022342
CD81	0.85256	2.79445
CD9	0.595544	0.481448
CD99	0.163156	0.191551
CD99L2	0.476785	0.920658
CDA	0.104682	0.156516
CDC123	0.471849	1.27795
CDC16	0.288037	0.233092
CDC20	0.034975	0.025233
CDC26	-0.12447	0.108289
CDC27	0.498472	0.797454
CDC34	0.433508	0.514723
CDC37	0.277802	0.663204
CDC40	0.335687	0.286204
CDC42	0.507165	0.648667
CDC42BPB	0.035017	0.01955
CDC42EP1	-0.1029	0.150165
CDC42EP3	-0.19479	0.274343
CDC42EP4	-0.23286	0.70854
CDC45	0.445867	0.575911
CDC5L	0.437736	1.40968
CDC73	-0.06395	0.054335
CDH2	-0.12866	0.098644
CDH5	-0.53436	1.02179
CDK1	0.221852	0.331001
CDK11A	0.243119	0.273561
CDK13	0.032272	0.013745
CDK2	0.106263	0.261179
CDK2AP2	0.528258	0.499989
CDK4	0.126894	0.184413
CDK5	-0.38376	0.451241
CDK5RAP1	-0.98629	0.527847
CDK5RAP3	0.148429	0.643442
CDK6	-0.06021	0.030221
CDK7	0.090535	0.113879
CDK9	0.103584	0.069664
CDKAL1	0.176431	0.325961
CDKN2A	0.040358	0.081788
CDKN2AIP	-0.06554	0.711976
CDKN2AIPNL	0.169888	0.534247
CDS2	1.214	1.56993
CDV3	0.475787	0.65472
CELF1	0.04756	0.051688
CENPF	0.063837	0.088877
CENPM	-0.27549	0.556306
CEP131	-0.11655	0.105808
CEP170	0.28033	0.388519
CEP170	-0.43919	2.56574
CEP290	0.652273	0.549512
CEP41	-0.13952	0.05832
CEP43	0.176128	0.218838
CEP55	0.371412	0.385793
CEP63	0.117951	0.141843
CEP83	-0.08527	0.093349
CEP85	0.211836	0.108182
CEP97	-0.28457	0.190863
CERS2	0.26371	0.231989
CERT1	-0.00281	0.001849
CETN2	0.4463	0.813304
CETN3	0.086552	0.043698
CFAP20	0.183121	0.228345
CFAP298	-0.08813	0.043462
CFAP36	0.115565	0.144985
CFAP58	0.898491	0.824043
CFDP1	0.257402	0.424878
CFH	-0.15689	1.01463
CFH	-1.27778	1.27894
CFHR1	-0.80148	0.61269
CFHR2	0.027416	0.01309
CFI	-1.04826	1.14499
CFL1	0.348426	0.890973
CFL1	0.792119	1.1542
CFL2	0.501824	0.806895
CFP	-1.22569	0.580613
CHAC2	0.328879	0.506641
CHAMP1	0.371676	0.66758
CHCHD10	-0.03785	0.041277
CHCHD2	0.052062	0.061513
CHCHD3	0.789843	0.524703
CHCHD4	0.080141	0.046944
CHD1	0.252418	0.385562
CHD1L	-0.15473	0.202038
CHD4	0.474217	0.550332
CHD7	0.300837	0.174573
CHEK2	0.014167	0.007094
CHERP	0.194117	0.230778
CHID1	0.0653	0.041548
CHM	0.310239	0.24836
CHML	-0.18103	0.095581
CHMP1A	0.518458	0.699576
CHMP1B	1.09041	0.393159
CHMP2A	0.332687	0.508024
CHMP2B	-0.05074	0.020364
CHMP2B	0.805557	0.506612
CHMP3	0.422303	0.194424
CHMP4A	0.5775	0.929076
CHMP4B	0.444161	0.775381
CHMP5	0.453158	1.08151
CHMP6	-0.21911	1.23325
CHMP7	0.102069	0.351155
CHORDC1	0.376057	0.576031
CHP1	0.19623	0.114066
CHPF2	-0.04098	0.092789
CHRAC1	0.102699	0.155612
CHRNA3	-3.78583	2.393
CHTF18	0.152736	0.391765
CHUK	-0.24767	0.135457
CHURC1	-0.1031	0.320729
CIAO1	0.282216	0.605342
CIAO2A	-0.22615	1.25609
CIAO2B	0.072986	0.259715
CIAPIN1	0.338038	0.503214
CIP2A	-0.07154	0.072561
CIRBP	0.336566	1.22649
CISD1	0.489657	0.9316
CISD2	-0.0788	0.042847
CISD3	0.291209	0.321702
CIT	-0.10845	0.081108
CKAP4	0.048196	0.042638
CKAP5	0.393108	0.666025
CKS1B	0.275759	0.234837
CKS2	-0.50775	1.86278
CLASP1	0.545164	1.42902
CLASP2	-0.27987	0.286879
CLCC1	0.390016	0.302752
CLCN7	-0.98743	0.525042
CLDN24	-1.045	0.810104
CLEC11A	0.938308	0.660626
CLEC3B	-0.71765	0.34407
CLGN	0.079959	0.036707
CLIC1	0.228658	0.677496
CLIC4	-0.07631	0.165298
CLIC5	0.396136	0.237536
CLINT1	0.294845	0.290793
CLIP1	-0.03937	0.055848
CLIP2	-0.37621	0.362482
CLMN	-0.09685	0.110858
CLMP	0.261742	0.494434
CLN6	1.05394	1.43507
CLNS1A	0.078355	0.200589
CLPB	-0.09954	0.047762
CLPP	-0.01304	0.026901
CLPTM1	0.087752	0.15609
CLPX	0.09958	0.084377
CLSTN1	0.650904	0.298614
CLTA	0.657532	1.68641
CLTB	0.717865	0.538052
CLTC	0.338373	0.949919
CLU	-1.34056	1.26402
CLUH	0.114877	0.174591
CLUH	-0.28761	0.276264
CMAS	0.64477	0.728553
CMC1	-0.04618	0.072078
CMC2	-0.02446	0.163622
CMC4	-0.20098	0.173813
CMIP	0.183285	0.221831
CMPK1	0.412264	0.72073
CMSS1	0.666281	0.567447
CMTM6	-0.38928	0.924921
CMTR1	0.526791	0.272915
CNBP	0.521536	0.185091
CNBP	0.307355	0.504008
CNDP1	-0.10188	0.065353
CNDP2	0.421922	1.06123
CNIH4	-0.01221	0.013761
CNN2	0.169197	0.19891
CNN3	0.113474	0.410467
CNN3	0.508195	0.664942
CNOT1	-0.16772	0.159674
CNOT10	0.269094	0.615195
CNOT11	0.420388	0.13168
CNOT2	0.488327	0.450413
CNOT3	0.275727	0.200431
CNOT3	1.1875	1.70418
CNOT7	0.370405	0.195287
CNOT9	-0.29144	0.256151
CNP	-0.11613	0.170909
CNPY3	0.327624	0.539931
CNRIP1	0.68013	0.520847
CNTN4	0.943916	1.0184
COA4	0.035128	0.074554
COA6	0.0219	0.039073
COA7	0.003509	0.001761
COASY	0.155454	0.086735
COG1	0.256519	0.854306
COG2	0.095725	0.132244
COG3	0.069623	0.192188
COG4	-0.03327	0.03076
COG5	0.354115	0.236672
COG6	-0.08452	0.183824
COG7	-0.0702	0.039877
COG8	0.165902	0.109307
COL12A1	0.870921	0.356344
COL1A1	1.68943	0.398816
COL6A1	0.600611	0.446206
COL6A2	0.751095	0.593292
COLEC12	0.277837	0.48884
COLGALT1	-0.13262	0.094608
COMMD1	0.315543	0.402791
COMMD3-BMI1	0.239374	0.278474
COMMD4	-0.00608	0.006126
COMMD5	-0.04993	0.108207
COMMD6	0.039101	0.024925
COMMD7	0.011746	0.013216
COMMD8	0.148384	0.173364
COMMD9	0.276831	0.238395
COMP	-0.15303	0.163514
COMT	-0.01152	0.007867
COPA	0.340277	0.699644
COPB1	0.265928	0.531951
COPB2	0.240271	0.640857
COPE	0.478364	0.916322
COPG1	0.385397	0.991096
COPG2	0.108864	0.253181
COPRS	-0.04922	0.135499
COPS2	0.277672	0.398811
COPS3	0.167296	0.2158
COPS4	-0.10579	0.25724
COPS5	0.472191	0.579379
COPS6	-0.15431	0.388347
COPS7A	-0.00427	0.004667
COPS7B	-0.55794	0.338137
COPS8	0.437194	1.13433
COPZ1	0.340062	0.39695
COPZ2	-0.08383	0.046237
COQ8A	-0.08764	0.108878
COQ9	-0.20658	0.390613
CORO1B	0.693548	1.27787
CORO1C	0.441643	1.00924
CORO7	0.037614	0.121723
COTL1	0.907949	1.96921
COX17	0.050275	0.059676
COX19	0.051996	0.024142
COX4I1	0.327762	0.73347
COX5A	0.351833	0.266527
COX5B	0.450603	0.485345
COX6B1	0.901335	0.44613
COX6C	0.120643	0.0542
COX7A2	0.141937	0.206548
COX7C	-0.18714	0.182631
CP	-1.17303	1.10415
CPA4	0.608692	1.60802
CPB2	-0.17614	0.161956
CPD	-0.4735	0.197672
CPN1	-1.33452	1.44613
CPN2	-0.83687	1.02577
CPNE1	0.251357	0.222861
CPNE3	0.498982	0.82128
CPNE8	-0.49004	3.18948
CPOX	0.06464	0.069958
CPS1	-0.1721	0.220716
CPSF1	0.058251	0.028522
CPSF2	0.30565	0.275214
CPSF6	0.415352	0.809156
CPSF7	0.340772	0.15817
CPT2	-0.23237	0.265931
CRACR2A	0.211987	0.112036
CRADD	0.478281	0.603166
CRAT	-0.02215	0.089115
CREBBP	0.266547	0.854525
CRELD2	-0.04652	0.032138
CRISP3	-0.8489	0.396827
CRK	0.084162	0.175123
CRKL	0.096376	0.445786
CRLF3	0.238545	0.48114
CRNKL1	0.494419	0.702955
CROT	0.549801	0.471678
CRTAP	0.127088	0.170083
CRTC2	0.056635	0.098295
CRYBG3	-0.21252	0.177679
CRYL1	0.079763	0.238384
CRYZ	0.557707	1.85006
CRYZL1	-0.00998	0.021684
CS	0.069408	0.062567
CSDE1	0.307705	1.54747
CSE1L	0.49325	1.31668
CSK	-0.13144	0.120403
CSNK1A1	0.738836	0.619916
CSNK1E	-0.18702	0.652856
CSNK2A1	0.380539	0.40812
CSNK2A2	0.216351	0.297491
CSNK2B	0.23619	0.576097
CSRNP1	2.05873	1.62756
CSRP1	0.53596	0.952476
CSRP2	0.578992	0.222448
CST3	0.242296	0.289435
CSTB	0.699725	1.29019
CSTF1	0.62432	0.32255
CSTF2	0.45363	0.345983
CSTF2T	0.873445	1.5664
CSTF3	0.007382	0.005578
CTBP2	-0.15359	0.131502
CTDP1	0.061347	0.066434
CTH	0.079346	0.322076
CTNNA1	0.226451	0.246298
CTNNAL1	0.244047	0.352435
CTNNB1	0.17906	0.126607
CTNNBIP1	-0.20411	0.438293
CTNNBL1	0.045124	0.048097
CTNND1	0.022268	0.015569
CTPS1	0.152469	0.207063
CTPS2	0.252856	0.399458
CTR9	0.032878	0.046564
CTSA	0.261998	0.461201
CTSB	0.65478	0.975874
CTSC	-0.20019	0.201715
CTSL	-0.1948	0.175391
CTSZ	-0.19712	0.102449
CTTN	0.892168	1.52885
CTTNBP2NL	0.2171	0.169254
CTU1	0.325159	0.402632
CTU2	0.41838	0.244141
CUL1	0.311639	0.579061
CUL2	0.264288	0.35929
CUL3	0.12959	0.215694
CUL4A	0.403088	0.742227
CUL4B	0.107794	0.079523
CUTA	0.26	0.404853
CWC15	0.754264	0.643944
CWC22	0.373443	0.147088
CWC27	-0.24975	0.405039
CWF19L1	0.215011	0.331458
CXCL1	0.837948	0.525632
CXCL3	-0.19317	0.252524
CXCL5	0.926451	1.07217
CXorf38	-0.68571	0.825184
CYB5B	0.05063	0.079328
CYB5R3	-0.07684	0.072531
CYB5R4	0.128978	0.072072
CYBA	0.648293	0.217303
CYFIP1	0.356264	0.638237
CYP20A1	-0.27927	0.147025
CYP2W1	1.30899	1.90611
CYP51A1	0.03774	0.067802
CYRIB	0.032293	0.023812
CYTH3	-0.38522	0.229371
CZIB	0.226574	0.585025
DAB2	0.213877	0.482754
DAD1	-0.0968	0.169287
DAG1	0.828482	0.785608
DAGLB	-0.39244	1.3962
DAP	0.161124	0.153913
DAP3	-0.03741	0.028278
DAPK3	0.417254	0.211747
DARS1	0.32582	0.867949
DARS2	-0.44014	0.252063
DAW1	0.120128	0.10558
DAXX	0.782931	0.619414
DAZAP1	0.127769	0.210811
DBI	0.774391	1.30978
DBN1	0.362769	0.756934
DBNL	0.047183	0.065214
DBNL	0.611721	0.470032
DBR1	0.328625	0.215114
DCAF1	0.031863	0.020477
DCAF11	-1.02203	0.901536
DCAF13	0.105145	0.14223
DCAF7	-0.1964	0.90439
DCAF8	0.290027	0.207601
DCAKD	1.09202	0.833071
DCBLD2	0.86582	0.421889
DCD	-1.51888	3.20454
DCDC1	-1.66437	1.65373
DCK	0.140157	0.193253
DCP1A	-0.10113	0.033552
DCP1B	-0.00306	0.002808
DCPS	-0.04139	0.051399
DCTD	0.174179	0.176018
DCTN1	0.364928	0.706603
DCTN2	0.312888	0.810518
DCTN3	0.567795	0.89961
DCTN4	-0.15831	0.084289
DCTN5	0.079448	0.377686
DCTPP1	0.107376	0.090836
DCUN1D1	0.513935	0.656593
DCUN1D5	0.548492	0.84508
DCXR	0.024007	0.031709
DDA1	-0.03749	0.080252
DDAH1	0.707943	1.32933
DDAH2	-0.51041	0.919721
DDB1	0.508442	1.1344
DDHD2	-0.20936	0.217592
DDI2	-0.31657	1.58018
DDOST	0.174123	0.137778
DDR2	-0.0483	0.104435
DDRGK1	-0.25885	0.155058
DDT	0.927913	1.24272
DDX1	0.414413	0.831059
DDX12P	-0.46097	1.81446
DDX17	0.229833	0.440621
DDX18	0.767999	0.976788
DDX19A	0.150505	0.115474
DDX20	-0.19635	0.214244
DDX21	0.654075	1.32136
DDX23	0.07881	0.122047
DDX24	-0.07163	0.054821
DDX25	-0.26819	0.879695
DDX27	0.716028	0.65516
DDX39A	0.326425	0.700108
DDX39B	0.691903	1.82991
DDX3X	0.483535	1.41252
DDX42	0.354176	0.990849
DDX46	0.270625	0.301749
DDX47	0.736717	0.383262
DDX5	0.544978	1.23255
DDX50	0.439984	0.211976
DDX58	-0.17044	0.262922
DDX59	-0.26662	0.128785
DDX6	0.062253	0.10905
DECR1	-0.28039	0.100972
DEGS1	0.005408	0.002223
DEK	0.678854	0.810558
DENND10	-0.23118	0.165787
DENND4C	-0.06386	0.141212
DENR	0.442609	1.28241
DERA	-0.4869	0.456804
DESI1	-0.05927	0.024413
DESI2	-0.95049	0.929607
DFFA	0.173898	0.205978
DFFA	-1.03094	0.668377
DGCR8	0.302055	0.198923
DGKA	-0.04423	0.172188
DHCR24	0.501274	3.13834
DHCR7	0.204629	0.142903
DHFR	0.004848	0.003843
DHPS	0.507162	1.71169
DHRS1	0.564472	0.91276
DHRS7	0.273633	0.226037
DHTKD1	-0.35851	1.2393
DHX15	0.367969	0.859935
DHX16	0.09783	0.101863
DHX29	0.1833	0.496941
DHX30	0.091641	0.116376
DHX32	0.500769	0.689906
DHX36	-0.05325	0.051631
DHX37	0.081506	0.216111
DHX38	-0.54533	0.367488
DHX40	-0.31862	0.373769
DHX57	0.369805	0.391617
DHX9	0.470441	1.31124
DIABLO	-0.5647	2.64288
DIAPH1	-0.02079	0.024987
DIAPH1	1.30526	0.576792
DIAPH2	0.02574	0.022082
DIAPH3	0.1656	0.122965
DIDO1	0.50103	0.694125
DIEXF	0.781411	0.486251
DIMT1	0.751316	0.921563
DIP2B	-0.05355	0.026972
DIS3	0.181046	0.442778
DIS3L	0.084659	0.097822
DIS3L2	-0.44314	0.392531
DKC1	0.566453	1.24815
DKK1	0.801945	1.10789
DKK3	0.409956	0.236079
DLAT	-0.0774	0.052454
DLC1	-0.19419	0.196414
DLD	0.10928	0.150899
DLG1	-0.1574	0.291081
DLGAP1	-0.63078	1.126
DLGAP4	-0.05076	0.08775
DLST	-0.07919	0.081683
DMAP1	0.664354	1.19965
DMXL2	0.072279	0.056673
DNAAF5	-0.05018	0.030807
DNAJA1	0.404111	0.709268
DNAJA2	0.399063	0.902084
DNAJA3	0.407216	0.315951
DNAJB1	0.166557	0.158372
DNAJB11	-0.079	0.122324
DNAJB12	-0.23603	0.095564
DNAJB4	0.090708	0.112968
DNAJB6	0.263597	0.508714
DNAJB6	-0.27267	0.683035
DNAJC1	-0.2518	0.162992
DNAJC10	0.075723	0.046628
DNAJC13	0.175435	0.138654
DNAJC17	0.252001	0.267248
DNAJC2	0.246715	0.221186
DNAJC21	0.033242	0.015774
DNAJC3	0.185788	0.150417
DNAJC7	0.185842	0.226077
DNAJC8	0.673344	1.37775
DNAJC9	0.427801	0.77788
DNASE2	-0.02689	0.116181
DNM1	-0.01531	0.017048
DNM1L	0.248289	0.393113
DNM2	0.027652	0.023813
DNMBP	-0.21814	0.204172
DNMT1	0.030237	0.019249
DNMT1	0.642615	0.742595
DNPEP	0.152264	0.422932
DNPH1	0.175792	0.055883
DOCK10	0.118672	0.046172
DOCK4	0.416111	0.783033
DOCK7	-0.57047	0.529868
DOHH	-0.43852	0.364363
DPAGT1	-0.19745	0.476917
DPCD	0.220613	0.164166
DPF2	-0.2575	0.112516
DPH1	0.148791	0.129135
DPH2	0.242534	0.372131
DPH5	0.171905	0.385966
DPH6	-0.13222	0.893047
DPM1	-0.01544	0.011881
DPM3	0.455064	0.951025
DPP3	0.453254	1.22676
DPP7	0.393296	0.381382
DPP9	-0.02356	0.031569
DPY19L1	0.615832	0.700485
DPY30	1.52112	1.30444
DPYD	-0.4482	0.990907
DPYSL2	0.237418	0.570955
DPYSL3	0.238619	0.503253
DPYSL4	0.313709	0.173031
DR1	0.40016	0.382936
DRAP1	0.824478	0.378483
DRG1	0.622243	1.54404
DRG2	0.311757	0.532762
DSP	-0.16754	0.079184
DST	0.164783	0.261767
DSTN	0.487766	0.572223
DTD1	0.522542	0.935765
DTL	-0.10527	0.081902
DTNB	0.880239	1.24315
DTNBP1	0.178747	0.085981
DTYMK	0.328625	0.893837
DUS1L	0.210817	0.206648
DUS2	0.133825	0.134901
DUS3L	0.212906	0.2188
DUSP12	-0.07738	0.040896
DUSP3	0.111196	0.094729
DUSP6	-0.14078	0.191715
DUT	0.075457	0.155305
DVL2	-0.17379	0.070254
DYNC1H1	0.393882	0.914261
DYNC1I2	0.137304	0.069668
DYNC1I2	0.646155	1.22019
DYNC1LI1	0.409481	0.564846
DYNC1LI2	0.408285	0.555707
DYNC2H1	0.243922	0.256374
DYNLL1	0.134083	0.212903
DYNLRB1	0.604151	2.1549
DYNLT1	0.708862	2.53187
E2F4	0.57303	0.300676
EARS2	0.360731	0.200628
EBF4	0.757413	1.16093
EBLN2	0.513568	0.391635
EBNA1BP2	0.833407	1.45964
ECD	0.1777	0.351302
ECH1	0.216231	0.193184
ECHDC1	0.294182	0.595357
ECHS1	0.110863	0.181352
ECI1	-0.1217	0.098263
ECI2	0.006929	0.004076
ECM1	-0.42548	0.273098
ECPAS	0.22469	0.236513
EDC3	0.061145	0.130672
EDC4	0.27355	0.47466
EDEM3	-0.0646	0.026279
EDF1	0.81858	1.63714
EDRF1	-0.01752	0.019671
EEA1	0.345298	1.4743
EEF1A1	0.890743	1.75909
EEF1AKNMT	0.181316	0.106876
EEF1B2	1.01991	1.94434
EEF1D	0.269106	0.294837
EEF1D	0.28805	0.519899
EEF1E1	0.595073	0.79331
EEF1G	0.77325	1.57088
EEF2	0.653901	1.43159
EEF2K	-0.04607	0.408607
EEFSEC	0.108312	0.367216
EFEMP1	-0.53656	0.220675
EFHD2	0.727478	1.29401
EFL1	-0.04593	0.088658
EFTUD2	0.190107	0.261576
EGFR	-0.00786	0.0115
EGLN1	0.071578	0.03809
EHBP1	0.431708	0.27622
EHBP1L1	-0.05863	0.115147
EHD1	0.209191	0.378625
EHD2	0.528988	0.506066
EHD4	0.162647	0.269312
EHMT1	-0.44016	0.307089
EIF1	0.24331	0.259984
EIF1AD	-0.08038	0.131776
EIF1AX	0.819121	1.95157
EIF2A	0.255821	0.479657
EIF2AK2	0.501075	1.43769
EIF2AK4	-0.24386	0.196765
EIF2B1	0.089041	0.051094
EIF2B2	0.351928	0.74759
EIF2B3	-0.14674	0.169432
EIF2B4	-0.11177	0.175728
EIF2B5	0.263873	0.43105
EIF2D	-0.09655	0.089847
EIF2S1	0.428614	1.21014
EIF2S2	0.558782	1.23723
EIF2S3	0.381474	1.08388
EIF3A	0.547551	1.43867
EIF3B	0.436248	1.11287
EIF3C	0.524071	1.17291
EIF3CL	0.176892	0.479491
EIF3D	0.384992	0.979513
EIF3E	0.397775	0.635073
EIF3F	0.552564	0.944365
EIF3G	-0.15914	0.209762
EIF3G	0.267042	0.644066
EIF3H	0.604971	1.16737
EIF3I	0.469172	1.41688
EIF3J	0.415896	0.429025
EIF3K	0.606732	1.37944
EIF3L	0.327726	1.20358
EIF3M	0.306777	0.538275
EIF4A1	0.59158	1.20839
EIF4A1	0.510355	2.35195
EIF4A2	0.020982	0.033357
EIF4A3	0.304611	0.623813
EIF4B	0.6771	1.18807
EIF4E	0.122295	0.050586
EIF4E2	0.297733	0.283452
EIF4EBP1	0.048205	0.026517
EIF4G1	0.386885	0.743537
EIF4G1	0.397068	0.924333
EIF4G2	0.235006	0.237184
EIF4G3	0.360247	0.643909
EIF4H	0.574761	1.947
EIF5	0.423394	0.789762
EIF5A	0.427706	1.08563
EIF5B	0.32491	0.708729
EIF6	0.328006	1.22727
EIPR1	0.155534	0.235061
ELAC2	-0.06327	0.049347
ELAVL1	0.711354	0.935183
ELL	0.093162	0.086169
ELMO2	0.220594	0.909974
ELOA	0.15692	0.128396
ELOB	0.441734	0.601237
ELOC	0.323369	0.692488
ELOVL1	0.192751	0.563008
ELOVL5	-0.01646	0.036545
ELOVL6	0.194922	0.817416
ELP1	0.073185	0.110014
ELP2	-0.02244	0.053135
ELP3	0.0349	0.022022
ELP4	0.80456	0.752858
ELP5	-0.1149	0.55123
ELP6	0.162448	0.227256
EMC1	0.175813	0.234717
EMC2	-0.01324	0.014891
EMC4	-0.18841	0.67013
EMC6	0.610443	0.338724
EMC7	0.02571	0.081689
EMC8	0.042725	0.047283
EMD	0.203625	0.311847
EMG1	-0.11708	0.086518
EML2	0.624078	0.59451
EML3	-0.143	0.858
EML4	0.152339	0.186433
ENAH	0.171787	0.110368
ENC1	0.636675	0.648786
ENDOD1	-0.15147	0.862793
ENG	-0.16942	0.510554
ENO1	0.115639	0.147639
ENO1	0.850107	1.73185
ENO2	0.41841	0.681099
ENO2	0.578535	0.831313
ENOPH1	-0.0541	0.108323
ENOSF1	0.49626	0.769542
ENSA	0.588887	1.18391
ENTR1	0.751893	1.14753
ENY2	0.035205	0.049027
EOGT	0.628353	1.30652
EPB41	0.043946	0.055557
EPB41L1	0.074991	0.07165
EPB41L2	0.135803	0.298487
EPHA2	0.302914	0.585132
EPHA4	0.167203	0.492903
EPHX1	-0.03173	0.019629
EPN1	-0.45575	0.341694
EPRS1	0.468218	1.02662
EPS15	0.00436	0.004005
EPS15L1	0.040507	0.057388
EPS15L1	-0.37395	1.17297
ERAL1	-0.0231	0.047258
ERAP1	0.308141	0.434587
ERBIN	-0.2209	0.348034
ERC1	0.054377	0.052129
ERCC2	0.042169	0.086978
ERCC3	-0.33928	1.01043
ERCC4	-0.10427	0.130282
ERCC5	0.421409	0.49989
ERCC6L	0.156731	0.231096
ERF	-0.07162	0.21864
ERGIC1	0.596234	0.289661
ERGIC3	-0.00763	0.004268
ERH	0.597927	1.37419
ERI1	0.316085	0.508169
ERI3	0.266332	0.171354
ERICH1	-0.57765	1.24754
ERLEC1	0.144121	0.158307
ERLIN1	0.21473	0.209021
ERLIN2	0.114713	0.095082
ERMP1	0.701196	0.710564
ERO1A	0.300333	0.298935
ERP29	0.310458	0.365017
ERP44	0.382456	0.703489
ERRFI1	0.449983	0.335746
ESD	0.267643	0.228808
ESF1	0.334292	0.196085
ESM1	0.887876	0.911898
ESYT1	-0.3423	0.28304
ESYT2	-0.1146	0.104068
ETF1	0.543565	1.1912
ETFA	0.088255	0.078547
ETFB	0.060722	0.046876
ETFDH	-0.04394	0.04769
ETHE1	-0.30481	0.162238
ETNK1	-0.18678	0.135151
ETS1	-0.18326	0.328133
EWSR1	0.165377	0.240015
EWSR1	0.398487	0.855502
EXD2	-0.84013	0.917155
EXOC1	0.221987	0.15256
EXOC2	0.355495	0.363667
EXOC4	-0.04045	0.022194
EXOC5	0.341941	0.401791
EXOC6	-0.18921	0.154249
EXOC7	0.023531	0.013995
EXOC8	-0.34909	0.397042
EXOSC1	0.049058	0.044136
EXOSC10	0.610998	0.85286
EXOSC2	0.356298	0.579471
EXOSC4	0.027975	0.029846
EXOSC5	0.254124	0.511085
EXOSC6	0.112671	0.568275
EXOSC7	0.120373	0.203039
EXOSC8	0.153765	0.189776
EXOSC9	-0.07704	0.059007
EXT1	-0.04965	0.052521
EYA3	-0.10302	0.081706
EZR	0.763966	1.7309
F10	-1.55918	0.528362
F11	-1.06916	0.412054
F12	-0.9002	0.468133
F13A1	-1.25321	3.67372
F13B	-0.73719	1.92975
F2	-1.21921	1.21194
F5	-0.95703	0.540791
F9	-1.86413	2.4484
FABP5	0.462786	0.811586
FADD	-0.43035	0.321042
FADS1	0.286013	0.222653
FAF1	0.320154	0.872531
FAF2	0.043144	0.02157
FAH	0.76024	1.75809
FAHD1	0.116352	0.093057
FAHD2A	0.205951	0.152816
FAIM	-0.21098	0.092409
FAM107B	0.651752	0.42857
FAM114A1	0.107725	0.119467
FAM114A2	0.101742	0.07464
FAM120A	0.103254	0.081469
FAM120B	-0.11583	0.283941
FAM136A	-0.34225	0.310863
FAM162A	-0.12467	0.09312
FAM177A1	-0.01956	0.02345
FAM3C	0.407635	1.55524
FAM50A	0.285023	0.303278
FAM91A1	0.515657	0.425336
FAM98A	0.069601	0.128468
FAM98B	0.515317	0.637573
FANCD2	0.505436	0.61433
FANCI	0.223446	0.360042
FARP1	-0.46531	0.558151
FARS2	0.056303	0.064131
FARSA	0.27785	0.402866
FARSB	0.564811	1.44352
FASN	0.297135	0.806149
FASTKD2	-0.41847	0.370705
FASTKD5	-0.3917	0.408697
FAU	1.10069	1.08524
FBL	0.871592	1.99721
FBLIM1	-0.20122	0.080117
FBLN1	-0.8728	0.62509
FBXO21	0.344088	1.72601
FBXO22	0.100065	0.093281
FBXO3	0.087248	0.046642
FBXO30	0.012844	0.012958
FBXO4	0.233345	0.366286
FBXO7	0.537064	0.809147
FBXW11	-0.07631	0.177209
FCHO2	0.030045	0.013643
FCN3	-1.02754	0.640926
FDFT1	-0.16228	0.12946
FDPS	0.486191	1.5355
FDX1	0.023564	0.022899
FDX2	-0.34377	0.822346
FDXR	-0.18387	0.180149
FECH	-0.00812	0.025729
FEM1B	0.661575	0.470415
FEN1	0.49316	0.858632
FERMT1	0.07286	0.076381
FERMT2	0.338982	0.454651
FERMT3	-1.38355	0.992025
FETUB	-0.91153	0.545374
FGA	-1.06557	1.24071
FGB	-1.07612	1.60738
FGF2	0.689416	1.654
FGF7	0.37013	0.749383
FGG	-0.7864	0.3844
FGG	-1.16996	1.45852
FGGY	0.398227	0.28268
FH	0.386901	0.575755
FHL1	0.136477	0.234326
FHL2	0.389604	1.07563
FHL3	0.061272	0.097756
FHOD1	-0.20723	0.196941
FIBP	0.42779	0.188573
FIP1L1	0.470428	0.677022
FIS1	0.567956	0.398577
FKBP10	0.215827	0.465907
FKBP10	1.64613	1.39842
FKBP11	-0.04151	0.084849
FKBP14	0.261176	1.23082
FKBP15	0.02643	0.015241
FKBP1A	0.22388	0.439743
FKBP2	0.183473	0.410878
FKBP3	0.465714	0.876943
FKBP4	0.506929	0.924356
FKBP5	0.218382	1.17555
FKBP7	-0.06169	0.047752
FKBP8	-0.17798	0.154241
FKBP9	0.165064	0.337533
FLAD1	0.305384	0.646266
FLG2	0.910509	1.19922
FLII	0.305551	0.592259
FLNA	0.344111	1.00192
FLNB	0.451132	1.26446
FLNC	0.252144	0.779977
FLOT1	0.236097	0.173835
FLOT2	-0.03548	0.039169
FLT4	-0.3486	0.196605
FLYWCH2	-0.35804	0.205851
FMNL1	0.01279	0.022421
FMNL2	0.134889	0.258858
FMNL3	-0.01895	0.051743
FMR1	0.137104	0.319435
FN1	-0.58604	0.369171
FN3K	0.656706	0.868073
FN3KRP	0.675586	0.708819
FNBP1	0.400311	0.3027
FNBP1L	0.073852	0.083168
FNBP4	-0.12863	0.066526
FNDC3A	-0.06035	0.033299
FNDC3B	-0.24668	0.22852
FNTA	0.034808	0.035274
FNTB	0.262258	0.235122
FOCAD	0.281602	1.44392
FOSL1	0.764925	0.92543
FOXK1	0.281477	0.293449
FOXRED1	-0.00908	0.008017
FOXRED2	0.441851	0.647008
FRA10AC1	-0.06791	0.192317
FRG1	0.767933	0.592413
FRMD1	1.03193	0.40306
FRMD4A	0.03967	0.057234
FRYL	-0.0762	0.056569
FRYL	0.480351	0.446447
FSCN1	0.443186	1.0267
FST	1.49213	0.618067
FSTL1	0.920121	0.395173
FTO	0.214433	0.500235
FTSJ1	0.431802	0.592041
FTSJ3	0.115602	0.163226
FUBP1	0.455987	1.56096
FUBP3	0.363129	0.577362
FUCA2	0.952882	0.315529
FUS	0.588932	1.4122
FUT8	-0.53497	0.296573
FXN	-0.02375	0.014593
FXR1	0.406826	1.38405
FXR2	0.252858	0.341588
FYCO1	-0.31506	0.165048
G3BP1	0.346382	0.385926
G3BP2	0.415328	0.499502
G6PC3	0.590179	0.57633
G6PD	0.248996	0.685181
GAA	0.445887	0.576058
GABARAP	-0.01199	0.007264
GABARAPL2	0.565259	0.283467
GABPA	0.037744	0.06479
GABPB1	0.114207	0.050817
GADD45GIP1	-0.27435	0.344343
GAK	0.208097	0.214674
GALE	0.357017	0.511331
GALK1	-0.02519	0.013236
GALK2	0.146849	0.121516
GALNS	0.461204	0.432573
GALNT13	1.18469	1.33649
GALNT2	-0.09883	0.047976
GALNT6	0.117908	0.168955
GALNT7	0.184756	0.278264
GAMT	-0.03513	0.027134
GAN	-0.21978	0.095053
GANAB	0.032749	0.025351
GANAB	0.291115	0.526349
GAPDH	0.507906	1.21131
GAPVD1	0.021094	0.016868
GAR1	0.415084	0.288259
GARS1	0.576941	1.16966
GART	0.404302	0.973057
GATAD2A	0.07292	0.050983
GATB	-0.01204	0.007794
GATC	-0.3115	0.561459
GATD3B	-0.16069	0.205708
GBA	0.074351	0.94457
GBE1	0.310426	0.400139
GBF1	-0.24767	0.197887
GC	-1.38028	1.35392
GCA	-0.55133	0.541727
GCC1	-0.32491	0.470548
GCC2	0.168468	0.093958
GCDH	-0.22338	0.147837
GCFC2	-0.21513	0.506727
GCLC	0.14213	0.121377
GCLM	-0.04166	0.061115
GCN1	0.026311	0.018215
GCOM2	-0.0027	0.005288
GCSH	0.2392	0.39069
GDI1	0.378298	1.61958
GDI2	0.172412	0.199657
GDI2	0.609115	1.59966
GEMIN4	0.163276	0.279851
GEMIN5	0.196439	0.47881
GEMIN6	2.80008	2.42746
GEMIN7	0.904595	0.334582
GEMIN8	-0.4047	0.459766
GET3	-0.29756	0.163384
GET4	0.332377	0.219184
GFER	-0.39235	0.528445
GFM1	-0.28112	0.14543
GFM2	-0.01136	0.020043
GFPT1	0.237663	0.282092
GFPT2	0.002495	0.003893
GFUS	0.612552	0.934437
GGA1	0.498326	0.531442
GGA3	0.252613	0.137734
GGCT	0.364289	1.13523
GGH	0.535095	1.82811
GGPS1	-0.03122	0.032051
GID8	0.446886	0.387308
GIGYF2	0.219019	0.346361
GINS1	0.257208	0.176939
GINS2	-0.12451	0.376676
GINS3	0.305128	1.07917
GINS4	0.269812	0.466319
GIPC1	0.404528	0.268322
GIPC2	1.34276	2.66472
GIT1	0.29755	0.226477
GIT2	-0.15208	0.224153
GLB1	0.364855	0.693866
GLG1	0.009905	0.012361
GLIPR2	-0.45424	0.226164
GLMN	0.582313	0.580402
GLO1	0.899839	1.90779
GLOD4	0.325978	0.361318
GLRX	0.641139	0.439609
GLRX3	0.383961	1.82927
GLRX5	-0.25881	0.493216
GLS	-0.13505	0.254597
GLS	0.198258	0.269844
GLT8D1	-0.26213	1.03671
GLTP	0.175871	0.193704
GLUD1	0.153541	0.237698
GLUL	0.403486	0.149087
GM2A	0.129733	0.194934
GMDS	0.099185	0.07311
GMEB2	0.151148	0.344167
GMFB	0.227179	0.491667
GMNN	-0.00406	0.003165
GMPPA	-0.12465	0.252218
GMPPB	0.017604	0.0183
GMPR2	0.653571	0.790673
GMPS	0.351487	0.505946
GNA11	-0.6373	0.73461
GNA13	0.376218	0.328803
GNAI2	-0.1753	0.171694
GNAI3	-0.44436	0.501776
GNAQ	0.014493	0.016685
GNAS	0.286706	0.554259
GNB1	-0.0255	0.026874
GNB2	0.393092	0.408206
GNB4	0.377018	0.421459
GNE	-0.28522	0.341831
GNG10	-0.01016	0.012886
GNG12	0.232244	0.411137
GNG5	0.681943	0.967596
GNL1	-0.2448	0.383729
GNL2	0.660557	0.450369
GNL3	0.928901	0.454402
GNPAT	0.334236	0.199101
GNPDA1	0.2978	0.702975
GNPDA2	0.403073	0.611317
GNPNAT1	0.169822	0.15171
GNS	0.747288	0.601779
GOLGA2	-0.32358	0.250253
GOLGA3	-0.49758	0.303111
GOLGA4	0.023958	0.01899
GOLGA5	0.063033	0.106332
GOLGB1	-0.16567	0.17082
GOLIM4	-0.52104	1.61906
GOLM1	0.725951	1.30196
GOLPH3	-0.15972	0.234975
GOLPH3L	0.225685	1.25142
GOLT1B	0.667322	0.924322
GON7	-0.44921	0.389895
GOPC	0.155424	0.184893
GORASP2	0.094539	0.176067
GOSR1	0.487532	0.564542
GOSR2	-0.18996	0.085116
GOT1	0.187862	0.661576
GOT2	0.326604	0.549604
GP1BA	-2.07984	2.24722
GPALPP1	0.474759	0.359194
GPAT3	0.057833	0.167797
GPAT4	-0.05217	0.05601
GPATCH2	0.288799	0.132861
GPATCH4	0.005355	0.004211
GPATCH8	-0.02178	0.020754
GPD1L	0.36647	0.240356
GPD2	-0.36868	0.218752
GPHN	0.053011	0.046656
GPI	0.621804	2.11216
GPKOW	0.266645	0.311619
GPLD1	-0.29937	0.174612
GPN1	0.682671	0.430859
GPN3	0.215041	0.117274
GPRASP2	-0.10976	0.356546
GPRC5A	0.064623	0.060541
GPS1	0.327249	0.384282
GPS1	1.06594	0.88896
GPSM1	0.114677	0.20394
GPSM3	0.210714	0.294423
GPT2	-0.25282	0.508205
GPX1	0.037188	0.038433
GPX3	-0.86871	0.97437
GPX8	0.034737	0.025072
GRB2	0.402573	1.03961
GRHPR	0.235942	1.00576
GRIPAP1	-0.27694	1.05845
GRK2	-0.01936	0.010312
GRN	0.211124	0.166383
GRPEL1	0.078753	0.064624
GRPEL2	-0.26671	0.211361
GRSF1	-0.27332	0.14834
GRWD1	0.534598	0.785303
GSDMD	-0.05561	0.060413
GSDMD	0.789854	0.850141
GSDME	0.054194	0.026939
GSK3A	-0.0023	0.002358
GSK3B	0.47922	0.954587
GSN	-0.96393	3.32316
GSPT1	-0.02918	0.02127
GSPT2	-0.08222	0.053508
GSR	0.149437	0.185356
GSS	0.686021	1.48043
GSTCD	0.47237	0.34311
GSTK1	0.221533	0.259449
GSTM2	0.015728	0.005676
GSTM3	0.337422	0.612531
GSTO1	0.660569	1.34431
GSTT2B	0.625719	0.335143
GTF2A1	0.389055	0.922436
GTF2A2	0.324709	0.310438
GTF2B	0.256646	0.129974
GTF2E1	0.271537	0.283463
GTF2E2	0.128324	0.093683
GTF2F1	0.148889	0.194414
GTF2F2	0.338107	0.639123
GTF2H1	0.055332	0.04508
GTF2H2	0.238732	0.122052
GTF2I	0.062242	0.044043
GTF2IRD1	0.203789	0.205643
GTF2IRD2	-3.25542	2.41228
GTF3C3	0.058817	0.07737
GTF3C4	0.523444	0.544525
GTF3C5	1.01955	0.725056
GTF3C6	0.081653	0.198002
GTPBP1	0.259438	0.373117
GTPBP10	-0.09727	0.079428
GTPBP3	-0.25019	0.282665
GTPBP4	0.38106	1.07191
GTPBP6	0.118326	0.147302
GUF1	1.12016	0.56831
GUK1	0.392038	0.269063
GYG1	0.098675	0.106434
GYS1	0.103845	0.07752
H1-10	0.833947	0.663404
H1-2	0.366332	0.559883
H1-4	0.50811	0.483114
H1-5	1.07223	1.62681
H2AC20	0.48467	0.419558
H2AZ2	0.830931	1.02928
H2BC18	1.36993	1.66244
H2BC21	0.696953	1.35451
H3-3A	0.894146	1.5054
H3C1	0.767583	0.853366
H4C1	0.712788	1.24064
H6PD	-0.19289	0.088379
HABP2	-0.81538	0.51505
HACD2	0.297209	0.534644
HACD3	-0.22468	0.094546
HACL1	0.390006	0.637816
HADH	0.381991	0.624622
HADHA	-0.09592	0.061558
HADHB	-0.03845	0.036618
HAGH	-0.18388	0.06498
HAL	0.268361	0.214085
HARS2	0.313839	0.332465
HAT1	0.19738	0.307902
HAUS5	0.67874	1.09671
HAUS6	-0.05564	0.085972
HAUS7	-0.14366	0.05016
HAUS8	-0.26077	0.317924
HBD	-1.09019	2.40225
HBG1	-0.07427	0.066042
HBS1L	0.404576	0.382873
HCCS	0.353306	0.33032
HCFC1	0.386393	0.460292
hCG_1984214	-0.74891	0.513695
hCG_2039718	0.494976	0.700691
HCLS1	0.311824	0.817773
HDAC1	0.405818	1.98379
HDAC2	0.548346	1.52185
HDAC3	0.688963	0.346349
HDAC5	1.88265	2.46843
HDDC2	-0.04013	0.034055
HDGF	0.452207	0.765573
HDGFL2	0.128185	0.065153
HDHD2	0.10832	0.1197
HDHD5	0.273246	0.39862
HDLBP	0.249252	0.508603
HEATR1	-0.021	0.014206
HEATR3	0.188793	0.316183
HEATR6	-0.40726	0.291312
HEBP1	-0.2004	0.296313
HEBP2	0.528966	0.602586
HECTD1	0.181952	0.18803
HECTD3	-0.40741	0.531388
HELZ	0.536106	0.302711
HERC1	0.54475	0.336944
HERC2	0.089236	0.040673
HERC4	-0.05289	0.030696
HERPUD1	0.102856	0.174853
HEXA	0.189584	0.655267
HEXB	0.168655	0.368013
HEXIM1	0.418717	0.435433
HGFAC	-1.00024	1.26054
HGH1	-0.23059	0.429689
HGS	0.277946	0.60608
HIBADH	0.059426	0.126419
HIBCH	0.022718	0.02976
HIBCH	0.05769	0.126427
HIF1AN	-0.02848	0.041098
HIF3A	1.06592	0.840865
HIKESHI	0.161683	0.119541
HINT1	0.625394	0.636906
HINT2	-0.13783	0.103933
HINT3	-0.43815	1.37098
HIP1	0.47209	0.314793
HIP1R	-0.07274	0.142801
HJURP	-0.83051	0.212119
HK1	0.880061	0.625667
HK2	0.259114	1.04738
HLA-A	0.239452	0.134997
HLA-A	0.300803	0.845011
HLA-B	0.155982	0.083697
HLA-C	-0.11994	0.108926
HLTF	0.131156	0.993427
HM13	-0.22159	0.450851
HMBS	0.113777	0.329746
HMCES	0.969213	0.560792
HMGA1	0.957936	1.11509
HMGB1	0.750107	1.10949
HMGB2	0.683032	1.53323
HMGB3	0.57135	0.691801
HMGCL	-0.32653	0.195697
HMGCS1	0.415039	0.771225
HMGN1	0.36904	0.236551
HMGN2	1.78287	0.874563
HMGN4	0.389685	0.41325
HMGN5	0.597512	0.570766
HMMR	-0.07182	0.116383
HMOX2	-0.62951	0.250117
HNRNPA0	1.42479	1.18142
HNRNPA1	1.00672	1.28736
HNRNPA2B1	0.830168	0.947876
HNRNPA3	0.835405	1.38397
HNRNPAB	0.6249	1.07905
HNRNPC	0.947775	1.41722
HNRNPD	0.65907	1.41027
HNRNPD	0.655579	1.77309
HNRNPDL	0.732575	0.983288
HNRNPF	0.679177	1.69697
HNRNPH1	0.388509	1.23381
HNRNPH2	-0.48034	0.284674
HNRNPH3	0.262537	0.567059
HNRNPK	0.581094	2.00064
HNRNPL	0.801605	1.47082
HNRNPLL	-0.04017	0.047287
HNRNPM	0.702455	1.64931
HNRNPR	0.717946	1.3035
HNRNPU	0.579724	0.954622
HNRNPU	0.546623	1.0443
HNRNPUL1	0.360435	0.452329
HNRNPUL2-BSCL2	0.396958	0.883647
HOMER1	-0.19436	0.328147
HOMER3	0.081638	0.163641
HOOK3	0.157056	0.169634
HOPX	0.307583	0.85201
HP	-1.45173	1.32177
HPCAL1	0.281064	0.432922
HPDL	-0.59842	0.490903
HPF1	-0.29688	0.245171
HPR	-1.06889	1.67158
HPRT1	0.434238	0.970193
HPS3	-0.10188	0.053299
HPS5	0.294869	0.368511
HPS6	0.25672	0.174246
HPX	-1.17812	1.25133
HRG	-1.25202	1.29607
HROB	-0.44194	0.307487
HS1BP3	0.261188	0.258376
HS2ST1	0.039581	0.064993
HSBP1	0.651099	1.33845
HSD17B10	0.043615	0.025501
HSD17B11	0.046024	0.038529
HSD17B12	-0.04653	0.052791
HSD17B4	0.022868	0.029607
HSDL1	-0.2422	0.284308
HSDL2	0.085677	0.051715
HSF1	-0.25443	0.179537
HSP90AA1	0.508049	1.14226
HSP90AA4P	1.23794	1.83602
HSP90AB1	0.518966	0.935224
HSP90AB4P	-0.06903	0.057291
HSP90B1	0.339471	0.410142
HSPA13	0.616799	1.81397
HSPA14	0.237753	0.187272
HSPA1B	0.548241	1.52347
HSPA2	-0.13336	0.167544
HSPA4	0.568378	1.62616
HSPA4L	0.241087	0.88745
HSPA5	0.264974	0.509162
HSPA8	0.113489	0.13041
HSPA8	0.722544	1.7052
HSPA9	0.306885	0.338874
HSPB1	0.548539	1.24074
HSPB11	-0.07553	0.111205
HSPBP1	0.277479	0.400446
HSPD1	0.43967	0.660349
HSPE1	0.275624	0.243163
HSPE1	-0.43468	0.6024
HSPG2	-0.00072	0.001934
HSPH1	0.468858	1.2874
HTATIP2	0.094323	0.057402
HTATSF1	0.363291	0.489626
HTR3C	-0.22658	0.229873
HTRA2	-0.72246	0.491656
HTT	-0.14635	0.091667
HUWE1	0.141549	0.200383
HYI	0.111081	0.12767
HYOU1	-0.14704	0.095628
HYPK	-0.19515	0.118357
IAH1	0.616196	4.75253
IARS1	0.381172	0.82889
IARS2	-0.0125	0.00716
ICAM1	0.018422	0.024896
IDE	0.311264	0.777709
IDH1	0.344959	0.615594
IDH2	0.470454	0.561205
IDH3A	0.038494	0.031217
IDH3A	-2.12105	1.82081
IDH3B	0.135017	0.083126
IDI1	-0.11895	0.195907
IFI16	0.672075	1.45386
IFI44L	0.887975	1.75308
IFIT5	-0.16062	0.101099
IFRD2	-0.28368	0.196829
IFT20	-0.23784	0.367897
IFT27	0.906324	0.387625
IFT81	0.831674	2.39389
IGBP1	-0.0831	0.096038
IGF2BP1	0.272286	0.425693
IGF2BP2	-0.05718	0.026114
IGF2BP3	0.217923	0.142111
IGF2R	-0.00898	0.009528
IGFALS	-0.55018	0.939517
IGFBP3	-1.51162	0.465203
IGHA1	-1.39324	1.36011
IGHA2	-0.89734	0.508762
IGHD	0.404102	0.21517
IGHG1	-1.24981	1.42316
IGHG2	-1.31596	1.32385
IGHG3	-1.51579	1.24075
IGHG4	-1.22614	1.2223
IGHM	-1.13296	1.26627
IGHV1-18	-0.67521	0.48168
IGHV1-2	-1.71937	0.976459
IGHV1-3	-1.464	1.49685
IGHV1-45	-0.08614	0.061433
IGHV1-46	-0.31326	0.176423
IGHV1OR15-1	-0.87727	0.903645
IGHV2-26	-1.28031	1.27782
IGHV2-5	-2.04671	2.30006
IGHV2-70	0.022059	0.02306
IGHV3-13	-1.69369	0.74057
IGHV3-15	-0.8353	0.982743
IGHV3-21	0.569626	0.826085
IGHV3-30	-1.24312	1.1854
IGHV3-35	-1.10262	0.804096
IGHV3-38	-0.66177	0.361589
IGHV3-43	-1.39799	1.11963
IGHV3-43D	-1.58185	1.02494
IGHV3-49	-0.97505	1.03775
IGHV3-64D	-1.35669	1.68862
IGHV3-7	-1.01662	0.597324
IGHV3-72	-0.66218	0.541873
IGHV3OR15-7	-1.03422	0.628957
IGHV3OR16-10	0.204543	0.064425
IGHV3OR16-12	-2.12018	1.47271
IGHV3OR16-9	-0.40658	0.291135
IGHV4-28	-1.20258	0.836654
IGHV4-34	-1.28111	1.43374
IGHV5-10-1	-0.82142	0.524902
IGHV5-51	-0.62937	0.995163
IGHV6-1	-1.66387	1.4696
IGKC	-1.47383	1.42447
IGKJ1	-0.87808	1.13635
IGKV1-5	-0.89274	0.567887
IGKV1-8	-0.60269	0.279366
IGKV1D-13	-0.44566	0.896576
IGKV1D-33	-0.59983	1.15317
IGKV2-30	-1.3669	0.926822
IGKV2-40	-1.73887	1.3183
IGKV2D-24	-1.03837	0.820218
IGKV2D-28	-0.70537	1.70907
IGKV2D-29	0.322665	0.116149
IGKV3-11	-1.41933	1.29643
IGKV3-20	-1.2082	1.22806
IGKV3-7	-0.95713	1.76291
IGKV3D-20	-1.37387	1.14381
IGKV4-1	-1.21531	0.889759
IGLC2	-1.47009	1.1717
IGLC7	-1.30236	1.06112
IGLL1	-0.19387	0.216208
IGLL1	-0.46039	0.496061
IGLL5	-1.49109	1.11925
IGLV1-36	-0.62256	1.16737
IGLV1-47	-0.39029	0.368901
IGLV1-51	-1.19438	0.714781
IGLV2-11	-0.59476	0.520495
IGLV2-8	-1.01527	0.621427
IGLV3-10	-0.72652	0.55315
IGLV3-16	-0.39488	0.391112
IGLV3-19	-0.86267	0.741163
IGLV3-9	-1.47481	1.1868
IGLV4-69	-1.59141	1.02312
[truncated: 2,845 more rows]

## Sheet: Lysate #1
Peptide name	Log2(Lys/Lys-Plt)	-log p-value
A1BG	-1.90805	3.28905
A2M	-2.06352	3.24396
AAAS	-1.07782	0.324396
AACS	0.148988	0.167197
AAGAB	0.115538	0.10534
AAK1	-0.02915	0.019636
AAK1	-0.13818	0.093972
AAMP	0.72203	2.29821
AAR2	-0.29363	0.444461
AARS1	0.474203	1.08261
AARS2	0.750156	0.464394
AARSD1	0.60238	0.333846
AASDHPPT	0.243891	0.518245
AASS	0.356619	0.277649
ABCB6	-0.05839	0.080657
ABCB7	0.17416	0.10994
ABCC1	-0.0393	0.025461
ABCC4	0.003041	0.007722
ABCD3	-0.06446	0.073316
ABCE1	0.639077	1.64796
ABCF1	0.676943	2.4881
ABCF2	0.320861	0.701424
ABCF3	0.429766	0.407439
ABHD10	-0.03753	0.022157
ABHD11	0.298593	1.42103
ABHD14B	0.74167	2.08733
ABI1	0.115094	0.365646
ABL2	0.604856	0.470007
ABR	0.72541	0.863073
ABRACL	-0.06519	0.099912
ABRAXAS2	0.393398	0.808823
ABT1	0.87613	0.652764
ACAA1	0.413232	0.229289
ACACA	0.359514	0.424158
ACAD11	0.667307	0.417174
ACAD9	0.307487	0.616689
ACADM	0.29675	0.375391
ACADSB	0.25296	0.458315
ACADVL	-0.24331	0.154666
ACAP2	0.108496	0.058607
ACAT1	0.397526	1.40467
ACAT2	0.740869	1.72832
ACBD3	0.492218	0.948139
ACBD5	-0.0053	0.007476
ACBD6	1.35619	0.771327
ACIN1	0.71621	1.02144
ACLY	0.386389	1.52628
ACO1	0.412235	1.43156
ACO2	-0.36415	0.275007
ACOT1	0.694696	0.382615
ACOT13	-0.63978	0.989878
ACOT7	0.430418	0.477339
ACOT8	-0.60927	0.648757
ACOT9	-0.46028	0.350845
ACOX1	0.18413	0.158598
ACP1	0.080366	0.199468
ACP1	-0.40022	0.817278
ACSF3	1.01817	1.77939
ACSL1	0.340935	0.400986
ACSL3	-0.06749	0.023753
ACSL4	-0.03628	0.022868
ACSS2	-0.05544	0.026992
ACTA1	0.08129	0.066994
ACTB	0.336903	1.0414
ACTB	0.78268	2.07431
ACTBL2	-0.71349	0.976238
ACTL6A	0.412872	0.749659
ACTN1	0.634608	2.679
ACTN4	0.720343	3.11798
ACTR10	-0.18023	0.183769
ACTR1A	0.427359	1.33407
ACTR1B	0.411056	0.164291
ACTR2	0.460856	1.94427
ACTR3	0.625387	2.90403
ACY1	0.595194	0.978066
ACYP1	0.537254	0.280433
ADAM10	-0.06085	0.053217
ADAM7	0.748923	0.411869
ADAM9	-0.21058	0.547596
ADAMTS1	0.541021	0.351355
ADAMTSL1	0.228892	0.09738
ADAR	0.508841	0.372625
ADARB1	-0.92876	0.77009
ADD1	0.569566	1.7778
ADD3	0.519873	0.280739
ADGRE5	0.521216	0.262378
ADH5	0.472966	1.43426
ADI1	0.844814	2.86053
ADIPOQ	-1.22473	0.790417
ADK	0.473209	0.621777
ADO	1.22711	1.65085
ADPGK	0.214197	0.444196
ADPRS	0.634345	0.508228
ADRM1	0.04129	0.039747
ADSL	0.416583	0.434111
ADSS2	0.238892	0.757612
AFAP1	-0.34894	0.257538
AFDN	0.65544	0.755877
AFG3L2	0.480157	0.514216
AFM	-1.89309	3.41033
AFTPH	-0.33469	0.291184
AGA	-0.08839	0.088867
AGFG1	0.851542	0.639076
AGK	-0.0256	0.026053
AGL	0.172922	0.125574
AGO2	-0.13208	0.055868
AGPAT1	0.177978	0.364872
AGPAT3	-0.28987	1.78394
AGPAT4	0.323721	0.144321
AGPS	-0.37611	0.25297
AGRN	0.142299	0.059137
AGT	-1.87408	3.46922
AGTRAP	0.42625	0.22125
AHCY	0.514736	3.03506
AHCYL1	0.225094	0.21766
AHNAK	0.551998	2.58941
AHSA1	0.530967	2.08338
AHSG	-2.46512	3.46772
AIDA	0.031525	0.011642
AIFM1	-0.34976	0.284151
AIMP1	0.241048	0.247704
AIMP2	0.276445	0.513008
AIP	0.629843	2.93367
AJUBA	-0.01678	0.008831
AK1	0.558596	1.26822
AK2	0.468155	0.526501
AK3	0.079798	0.11782
AK4	-0.27902	0.221595
AK5	0.043697	0.144673
AK6	0.372784	0.947181
AKAP1	-0.02414	0.007297
AKAP10	0.230478	0.360321
AKAP11	0.069432	0.079657
AKAP12	0.669611	2.45082
AKAP13	0.588514	1.00137
AKAP2	0.369853	0.995615
AKAP8	0.718853	1.4765
AKAP8L	-0.01463	0.011495
AKAP9	-0.10591	0.072932
AKR1A1	0.582033	2.77859
AKR1B1	0.50926	2.40322
AKR1C3	0.600409	2.12198
AKR7A2	0.667228	0.461986
AKT1	0.193107	0.146543
AKT1S1	-0.79394	0.536736
AKT2	-0.23818	0.124908
AKT3	1.12962	0.977379
ALAD	0.287841	0.180903
ALB	-0.79108	1.46756
ALCAM	0.620044	1.55568
ALDH16A1	0.48158	1.19783
ALDH18A1	0.151986	0.13747
ALDH1A3	0.685303	2.65477
ALDH1B1	0.073377	0.048762
ALDH1L2	0.025923	0.045413
ALDH3A2	0.209392	0.129453
ALDH4A1	0.111039	0.573205
ALDH6A1	0.227217	0.095413
ALDH7A1	0.132891	0.137168
ALDH9A1	0.288556	1.22139
ALDOA	0.616664	3.12852
ALDOC	0.387025	1.45764
ALG1	0.141476	0.139303
ALG5	-0.06045	0.067862
ALYREF	0.168599	0.367548
AMBP	-1.52002	3.47863
AMDHD2	0.188348	0.654182
AMOTL2	0.524477	1.80497
AMPD2	0.538046	1.64999
ANAPC1	-0.19452	0.099463
ANAPC5	0.201395	0.444691
ANK1	0.043903	0.064059
ANKFY1	0.291178	0.399483
ANKHD1	-0.07733	0.058324
ANKLE2	0.311304	0.121457
ANKLE2	0.935836	1.2713
ANKMY2	0.594676	0.862871
ANKRD13A	0.684273	1.27328
ANKRD28	0.482641	0.467194
ANKRD30B	0.552297	1.05938
ANKRD40	0.896621	1.9338
ANKRD52	1.30739	2.16933
ANKRD66	2.10288	2.25273
ANKS1A	0.149948	0.092903
ANLN	0.520337	0.700364
ANO10	-0.49119	0.249198
ANO6	0.207133	0.40694
ANP32A	0.809182	3.55892
ANP32B	0.805905	0.699088
ANP32E	-0.10951	0.056766
ANPEP	0.169318	0.155427
ANXA1	0.406037	0.464278
ANXA11	0.148925	0.172973
ANXA2	0.509688	0.782061
ANXA2	0.501592	1.84998
ANXA4	0.460513	0.656783
ANXA6	0.333756	0.262033
ANXA6	0.383502	0.492369
ANXA7	0.540805	0.628897
AP1B1	0.030693	0.029717
AP1B1	1.58091	2.87671
AP1G1	0.584462	1.79574
AP1M1	0.603187	0.857162
AP1S1	0.061253	0.041288
AP1S2	-1.10529	2.62774
AP2A1	0.438021	0.944467
AP2A2	0.059375	0.05358
AP2B1	0.476343	1.99383
AP2M1	0.515918	2.59024
AP2S1	0.038941	0.026675
AP3B1	0.483666	0.799695
AP3D1	0.32672	0.433285
AP3M1	0.179614	0.223628
AP3S1	0.34158	0.212087
APBA3	1.14139	1.41591
APBB2	-0.11496	0.079213
APCS	-1.72109	2.63967
APEH	0.44668	1.03622
APEX1	0.700791	2.92722
APH1A	-0.28906	0.260367
API5	0.712199	2.69979
APIP	-0.04468	0.03276
APLP2	0.180862	0.132106
APMAP	-0.09068	0.0801
APOA1	-2.22308	2.67717
APOA2	-2.98403	3.61058
APOA4	-1.9254	2.83292
APOB	-1.77255	3.66368
APOBEC3C	-0.08385	0.045685
APOC1	-2.62007	4.0957
APOC2	-1.8862	3.37302
APOC3	-2.02825	3.18188
APOD	-1.40774	2.77493
APOE	-1.96805	3.43546
APOF	-1.75031	2.81047
APOH	-2.06695	2.18351
APOL1	-1.49058	4.77593
APOM	-2.02494	4.17264
APP	0.538032	0.568825
APPBP2	-0.13108	0.223803
APPL1	-0.00343	0.004463
APPL2	0.452414	0.523403
APRT	0.515622	0.860416
AQR	0.108155	0.176963
ARAF	-0.06277	0.036639
ARAP1	-0.78714	0.930842
ARCN1	0.622988	3.47736
ARF1	0.585001	1.69192
ARF4	0.241654	0.295396
ARF5	-0.29213	0.130887
ARF6	-0.02964	0.011129
ARFGAP1	-0.02771	0.038255
ARFGAP2	0.524679	0.415137
ARFGAP3	0.459281	0.428094
ARFGAP3	0.652946	1.41475
ARFGEF1	-0.40599	0.331265
ARFGEF2	0.158859	0.254691
ARFIP1	0.086868	0.052217
ARFIP2	0.771524	0.942263
ARFRP1	-0.53065	0.339119
ARGLU1	1.87613	1.69618
ARHGAP1	0.241405	0.138366
ARHGAP12	0.930523	2.07978
ARHGAP17	0.075256	0.041878
ARHGAP18	0.332852	0.862647
ARHGAP29	0.040069	0.031641
ARHGAP35	0.024021	0.023975
ARHGDIA	0.885115	2.03536
ARHGDIB	1.02549	2.91644
ARHGEF1	0.357676	0.540831
ARHGEF2	0.382118	0.738354
ARHGEF28	0.016816	0.012618
ARHGEF7	-0.31298	0.182549
ARID1A	1.14543	0.567029
ARIH1	0.415313	0.890526
ARIH2	0.300657	0.400384
ARL1	0.753078	0.295366
ARL2	0.476048	0.586496
ARL2BP	0.747646	0.243681
ARL3	0.391716	0.587821
ARL6	-0.51774	0.545394
ARL6IP1	0.397508	0.338224
ARL6IP4	-0.09497	0.068686
ARL6IP5	0.063703	0.053195
ARL8A	0.295404	0.20292
ARL8B	0.046054	0.059677
ARMC1	0.394094	0.632938
ARMC6	0.421204	0.551529
ARMC8	0.221921	0.296547
ARMH3	0.415994	0.333393
ARMT1	0.406905	0.475119
ARPC1A	0.4625	1.23041
ARPC1B	0.651349	1.32486
ARPC2	0.738034	2.27413
ARPC3	0.560012	1.50731
ARPC4	0.442083	2.01105
ARPC5	1.08972	1.99213
ARPC5L	0.890578	0.600032
ARPIN	0.316956	0.308251
ARPP19	0.037053	0.027273
ARRB2	0.503687	0.799358
ARSA	0.712361	0.973379
ASAH1	-0.01959	0.028815
ASAP1	0.21361	0.479996
ASAP2	-0.53769	0.574668
ASCC2	0.426802	1.17619
ASCC3	0.370522	0.448436
ASDURF	0.676272	0.493551
ASF1A	-0.21484	0.377944
ASF1B	0.211119	0.147038
ASH2L	0.042134	0.039474
ASL	0.16045	0.066252
ASMTL	0.606104	0.474289
ASNS	0.31236	0.23045
ASPH	0.451056	0.42802
ASPSCR1	0.229432	0.257446
ATAD3A	0.200656	0.098782
ATE1	0.335422	0.644238
ATF7IP	0.361	0.223606
ATG101	0.440373	0.385822
ATG13	-0.34804	0.285815
ATG16L1	0.696545	0.880998
ATG3	0.496255	2.37679
ATG4B	-0.43073	0.776127
ATG5	-0.22337	0.10512
ATG7	0.03468	0.029319
ATIC	0.40698	1.60854
ATL2	-0.39978	0.494836
ATL3	0.116926	0.06646
ATOX1	0.523954	0.756932
ATP11B	1.32762	1.22176
ATP11C	-0.10718	0.069276
ATP13A1	-0.09738	0.156458
ATP1A1	0.18153	0.231217
ATP1B1	0.283824	0.117514
ATP1B3	0.718621	0.532825
ATP2A2	0.05923	0.036465
ATP2B1	-0.29335	0.078359
ATP2B4	0.135363	0.134373
ATP2C1	0.129232	0.147111
ATP5F1A	0.431104	0.430766
ATP5F1B	-0.03449	0.022561
ATP5F1C	0.088769	0.046552
ATP5F1C	0.400606	0.394651
ATP5F1D	0.753539	0.751239
ATP5F1E	0.597494	0.321792
ATP5IF1	1.20017	1.35624
ATP5MC1	0.379239	0.306681
ATP5MD	1.0003	0.621506
ATP5ME	0.683646	0.615938
ATP5MF-PTCD1	-0.40606	0.480903
ATP5MG	0.23184	0.135575
ATP5PB	0.236907	0.180123
ATP5PD	0.234021	0.223937
ATP5PF	0.882392	0.491399
ATP5PO	0.314093	0.353445
ATP6AP2	0.426494	0.456773
ATP6V0A1	0.162071	0.194623
ATP6V0C	0.103179	0.055194
ATP6V0D1	0.343904	0.181116
ATP6V1A	0.204294	0.168111
ATP6V1B2	-0.07103	0.062387
ATP6V1C1	0.410444	0.483529
ATP6V1D	0.172627	0.088554
ATP6V1E1	0.346608	0.243499
ATP6V1F	0.123775	0.162477
ATP6V1G1	0.818475	0.669144
ATP6V1H	-0.52967	0.932721
ATPAF1	0.136708	0.226895
ATRIP	0.594162	0.45767
ATRN	-0.726	0.927884
ATRX	0.97394	0.408289
ATXN10	0.291113	0.249701
ATXN2	0.083659	0.055659
ATXN2	0.457252	1.54785
ATXN2L	0.350285	1.02834
ATXN3	0.223433	0.397438
ATXN7L3B	0.498178	0.852288
AUP1	-0.10484	0.253726
AURKA	0.315873	0.22589
AVEN	-0.50992	0.371073
AVL9	-0.17711	0.113733
AXL	0.034	0.032974
AZGP1	-1.66349	2.0469
B3GAT3	0.67277	0.991922
B4GAT1	-0.33111	0.165475
BABAM1	0.556818	0.609063
BABAM2	0.087979	0.053225
BACH1	0.769226	0.852497
BAG2	0.624885	1.0008
BAG3	-1.05658	1.07714
BAG3	0.60675	1.21641
BAG4	0.086137	0.10898
BAG5	0.053228	0.059305
BAG6	0.04915	0.060327
BAIAP2	-0.06218	0.062821
BANF1	0.846855	3.92491
BAP18	0.588721	0.342944
BASP1	1.23704	3.16849
BAX	0.583437	1.13569
BAZ1B	1.16743	0.76196
BBC3	0.393181	0.336258
BBX	0.37142	0.454772
BCAM	0.430753	0.44982
BCAP29	0.203975	0.088189
BCAP31	0.82294	1.229
BCAR1	0.701885	2.03545
BCAR3	0.359966	0.187785
BCAS2	0.48468	0.623082
BCAT1	0.233762	0.193946
BCAT2	1.11989	1.87864
BCCIP	0.492827	0.77009
BCHE	-0.28338	0.608478
BCKDHB	0.126016	0.072326
BCL10	0.166777	0.161225
BCL2L1	1.00942	2.49996
BCL2L13	0.309379	0.296295
BCL9L	0.267483	0.222537
BCLAF1	0.809452	1.46725
BCR	1.65017	0.638273
BCS1L	-0.93158	1.16972
BDH1	-0.23931	0.158763
BDP1	-0.05174	0.178289
BECN1	0.412846	0.267253
BEND7	0.709116	0.490259
BET1	-0.02541	0.016555
BET1L	-0.35808	0.344224
BICD2	0.251901	0.769454
BIN3	0.861226	0.424276
BIRC2	0.26811	0.757211
BIRC6	-0.0435	0.026224
BIRC8	-0.44767	0.225388
BLK	-0.59795	0.251333
BLMH	0.171746	0.284002
BLOC1S1	0.492729	0.860107
BLOC1S2	1.05923	0.47944
BLOC1S5	1.0733	0.867794
BLOC1S6	1.20811	2.37594
BLVRA	0.406255	0.593748
BLVRB	-0.21974	0.141539
BMS1	-0.19644	0.100868
BNIP1	0.969628	0.721822
BNIP2	1.41621	3.37885
BOD1L1	-2.77874	1.48116
BOLA2	0.853571	0.5084
BOP1	0.053777	0.079963
BORCS5	0.052807	0.042829
BORCS6	-0.15197	0.40583
BPHL	0.021102	0.009321
BPNT1	0.410021	0.535579
BPNT2	0.414699	0.402228
BRAP	-0.0205	0.010471
BRAT1	0.038272	0.025954
BRCC3	-0.38871	0.127947
BRD2	0.363068	1.26666
BRD4	0.57213	0.285316
BRIX1	-0.27791	0.140064
BRK1	0.476862	0.538449
BROX	0.481232	0.603731
BSDC1	0.304041	0.753327
BSG	0.401255	0.477305
BTAF1	-0.15152	0.286271
BTBD2	0.056654	0.053277
BTD	-0.10505	0.039614
BTF3	0.458952	0.324613
BTF3	0.657618	0.907578
BTF3L4	0.863445	2.16412
BUB1	0.206896	0.422909
BUB1B	-0.3144	0.183838
BUB3	0.306327	1.21776
BUD23	0.151842	0.116356
BUD31	0.339611	0.276636
BYSL	0.497714	1.10488
BZW1	0.26787	1.32717
BZW2	0.592113	3.08111
C11orf68	0.555628	1.16199
C12orf29	0.713474	0.775043
C12orf57	-0.12135	0.295547
C15orf40	-0.04874	0.019849
C17orf75	0.561399	0.197505
C18orf25	-0.0321	0.054551
C19orf25	0.225642	0.2549
C19orf53	0.1278	0.124716
C1GALT1	0.289949	0.202593
C1orf112	0.300399	0.204813
C1orf198	-0.80778	1.37402
C1QA	-2.42622	1.58637
C1QB	-0.91187	2.34354
C1QBP	0.354092	0.380394
C1QC	-1.12036	1.23954
C1R	-1.84043	3.15184
C1RL	-1.30075	0.368033
C1S	-1.55559	2.63284
C2	-1.12666	0.94135
C20orf27	0.936147	0.473576
C2CD2	-0.09673	0.132744
C2CD5	0.139874	0.175261
C2orf69	0.225241	0.235645
C3	-2.12065	3.2563
C4A	-1.69834	1.33915
C4B	-1.85256	3.10654
C4BPA	-1.82496	3.57802
C4BPB	-1.64145	3.61595
C4orf36	0.583658	0.597578
C4orf46	0.878123	0.883375
C5orf22	0.317891	0.26661
C5orf38	0.907105	1.20476
C5orf51	0.65414	0.74888
C6	-1.2766	2.55514
C7	-1.53908	3.43948
C7orf50	0.660005	1.61792
C8A	-1.37904	2.49838
C8B	-1.67762	1.98426
C8G	-1.39543	3.74127
C8orf33	0.22186	0.147361
C9	-2.05578	1.90453
C9orf135	1.47073	0.818977
C9orf16	0.002496	0.005406
C9orf40	0.837766	1.60254
C9orf78	0.708835	1.65794
CAB39	0.851077	3.45516
CABP1	-0.31136	0.663542
CACUL1	-0.1023	0.04923
CACYBP	0.745905	3.69659
CAD	0.39557	0.916476
CALCOCO2	0.538161	0.915751
CALD1	0.65836	1.76027
CALM3	1.10499	2.99956
CALML3	0.08877	0.103174
CALML5	0.644606	0.850811
CALR	0.858543	2.4195
CALU	1.06763	1.18201
CALU	0.856987	2.27902
CAMK1	-0.56179	0.500989
CAMK2G	-0.05257	0.044026
CAMK4	0.645521	0.353453
CAMSAP1	0.422513	0.153802
CAND1	0.469859	2.11407
CANT1	0.225198	0.277463
CANX	0.467929	0.347808
CAP1	0.921753	3.91393
CAP2	0.316288	0.582163
CAPN1	-0.01009	0.004287
CAPN2	0.348751	0.682449
CAPNS1	0.521849	1.41765
CAPRIN1	0.816282	3.43207
CAPZA1	0.381151	1.42954
CAPZA2	0.461527	0.856776
CAPZB	0.402726	1.85111
CARD8	0.372528	0.376697
CARHSP1	0.065519	0.034152
CARM1	0.522303	1.05375
CARMIL3	1.03136	0.660471
CARNMT1	0.054908	0.168661
CARS1	0.254876	1.1966
CARS2	0.536008	0.251489
CASC3	1.14156	1.61408
CASK	0.150843	0.077489
CASP14	0.979544	1.54771
CASP3	0.250122	0.696122
CASP4	0.235787	0.356909
CASP7	0.320299	0.373151
CASP8	0.129467	0.067465
CAST	0.62124	2.13573
CAV1	0.892435	1.45285
CAVIN1	0.632375	1.33964
CAVIN3	0.457287	0.417858
CBFB	0.577343	1.31609
CBFB	0.586946	1.87217
CBL	0.149227	0.258713
CBR1	0.442492	1.45569
CBR3	0.523809	0.37367
CBSL	0.665237	2.03398
CBWD1	0.132107	0.501768
CBX1	0.735753	0.966015
CBX3	0.549333	2.63942
CBX5	0.218675	0.157057
CC2D1B	0.172657	0.275804
CCAR1	0.353805	0.229148
CCAR2	0.526241	1.11575
CCBE1	1.09452	1.55882
CCDC117	1.21635	1.59118
CCDC12	1.06596	2.02198
CCDC124	0.398922	1.23957
CCDC167	0.037537	0.042082
CCDC22	0.123657	0.083296
CCDC25	0.939997	0.767001
CCDC27	0.763784	2.43034
CCDC43	0.116384	0.190157
CCDC47	0.45624	0.376881
CCDC50	1.08965	2.05795
CCDC58	0.533082	0.803544
CCDC6	0.679391	3.24272
CCDC80	0.627746	2.25242
CCDC86	2.07512	0.558792
CCDC88A	0.332235	0.36438
CCDC9	0.904575	3.14517
CCDC91	-0.06009	0.151294
CCDC93	0.271206	0.206157
CCDC97	1.25512	1.62118
CCDC9B	0.258197	0.207687
CCN1	0.690399	1.22844
CCN2	0.810083	0.773017
CCND1	1.09519	0.553014
CCNH	0.834896	0.446121
CCNK	0.454224	0.374965
CCNT1	0.814887	0.321129
CCS	0.489324	1.1324
CCT2	0.465974	2.26824
CCT3	0.448317	2.16523
CCT4	0.606496	1.82524
CCT5	0.724592	2.9502
CCT6A	0.687801	3.40749
CCT7	0.366517	0.863787
CCT8	-0.30846	1.46644
CCT8	0.652903	2.16591
CCZ1B	0.262062	0.110219
CD109	0.357889	0.381567
CD14	-1.41437	3.56045
CD151	0.859218	1.53424
CD2AP	0.396987	0.431583
CD2BP2	0.248887	0.362719
CD44	0.623755	1.42042
CD46	0.27728	0.219292
CD47	-0.08011	0.133494
CD55	-0.21839	0.21354
CD59	0.193017	0.227748
CD5L	-1.6406	2.51354
CD63	0.479594	0.463474
CD81	0.520488	1.64986
CD9	0.748873	0.391111
CD99	0.229898	0.144906
CD99L2	0.761316	0.414849
CDA	0.279868	0.447049
CDC123	0.276448	0.408667
CDC16	0.077358	0.051493
CDC20	0.019383	0.008234
CDC26	1.55517	2.22058
CDC27	0.658805	0.639446
CDC34	0.727399	1.57283
CDC37	0.554559	2.07531
CDC40	0.090544	0.110412
CDC42	0.573872	0.940411
CDC42BPB	0.565744	0.330756
CDC42EP1	0.671488	0.505198
CDC42EP3	-1.44208	0.656936
CDC42EP4	0.577014	0.318154
CDC45	-0.71416	0.588661
CDC5L	0.561553	3.46778
CDC73	0.179043	0.131054
CDH2	-0.09441	0.061855
CDH5	-0.2798	0.645136
CDK1	0.227941	0.689229
CDK11A	-0.18133	0.122245
CDK13	-0.35181	0.196046
CDK2	0.109882	0.186096
CDK2AP2	1.20833	1.80679
CDK4	0.097821	0.138716
CDK5	0.465182	0.455489
CDK5RAP1	0.250724	0.142131
CDK5RAP3	-0.04404	0.054797
CDK6	-0.13651	0.046115
CDK7	-0.18211	0.193927
CDK9	-0.15649	0.109496
CDKAL1	0.224229	0.405685
CDKN2A	0.038681	0.062224
CDKN2AIP	0.082863	0.212796
CDKN2AIPNL	0.369743	2.16076
CDS2	-0.91854	0.936802
CDV3	1.10224	3.07499
CELF1	1.07901	1.55055
CENPF	0.194338	0.223148
CENPM	0.11769	0.204033
CEP131	2.14486	1.79699
CEP170	-0.05334	0.048876
CEP170	0.306096	1.03304
CEP290	1.2192	0.860754
CEP41	-0.05849	0.036725
CEP43	0.521904	1.38722
CEP55	0.685279	1.45366
CEP63	1.28863	1.99806
CEP83	0.630761	0.890018
CEP85	-0.28796	0.28228
CEP97	0.521144	0.335292
CERS2	0.370322	0.591491
CERT1	0.897296	0.903922
CETN2	0.183313	0.427617
CETN3	0.566307	0.208891
CFAP20	0.525988	0.640544
CFAP298	-0.22681	0.156144
CFAP36	-0.45723	0.424554
CFAP58	0.794698	1.30588
CFDP1	0.240577	0.615108
CFH	-0.69243	1.02155
CFH	-1.81319	3.18539
CFHR1	-1.70697	1.9935
CFHR2	-1.5283	1.23847
CFI	-1.47283	4.10434
CFL1	0.724672	3.22989
CFL1	0.979583	4.18329
CFL2	0.23433	0.440102
CFP	-0.45115	0.893333
CHAC2	0.471701	1.19589
CHAMP1	1.01008	3.44268
CHCHD10	0.667133	0.870154
CHCHD2	0.083791	0.085303
CHCHD3	0.413657	0.163923
CHCHD4	0.68411	0.560433
CHD1	0.745706	1.21246
CHD1L	1.5776	1.78149
CHD4	0.135591	0.078106
CHD7	-1.28312	0.194828
CHEK2	0.118561	0.038695
CHERP	0.360129	0.47015
CHID1	-0.3239	0.204806
CHM	0.701052	0.449647
CHML	0.447078	0.228981
CHMP1A	0.966003	1.40277
CHMP1B	-0.10332	0.043667
CHMP2A	-0.0662	0.035366
CHMP2B	0.420924	0.171659
CHMP2B	0.388129	0.210539
CHMP3	0.697058	0.500188
CHMP4A	1.12324	1.2995
CHMP4B	0.454275	0.668919
CHMP5	0.839804	2.03427
CHMP6	-0.38038	0.133591
CHMP7	0.05155	0.080566
CHORDC1	0.701549	1.79633
CHP1	-0.12901	0.054101
CHPF2	0.409411	0.819609
CHRAC1	0.422511	0.521731
CHRNA3	-1.62363	0.668958
CHTF18	0.101639	0.247263
CHUK	0.668722	0.20016
CHURC1	0.550302	0.699286
CIAO1	0.222965	0.720859
CIAO2A	1.73771	3.31357
CIAO2B	0.001048	0.00107
CIAPIN1	0.582203	1.30494
CIP2A	0.265085	0.287459
CIRBP	0.130817	0.15841
CISD1	1.21832	1.89151
CISD2	-0.66949	0.70001
CISD3	-0.06716	0.121642
CIT	0.295756	0.196337
CKAP4	0.163069	0.174997
CKAP5	0.352995	0.511796
CKS1B	0.839545	0.908505
CKS2	0.13965	0.417124
CLASP1	0.521169	1.33666
CLASP2	0.261411	0.183277
CLCC1	0.109783	0.315767
CLCN7	0.243194	0.123995
CLDN24	0.10556	0.080858
CLEC11A	0.699493	0.602891
CLEC3B	-1.09844	0.906229
CLGN	-0.48765	0.253134
CLIC1	0.176669	0.764966
CLIC4	0.676085	2.53249
CLIC5	0.245045	0.135397
CLINT1	0.846626	1.24943
CLIP1	0.370459	0.628486
CLIP2	-0.58619	0.563475
CLMN	0.036072	0.024236
CLMP	-0.35721	0.279328
CLN6	0.810771	0.829514
CLNS1A	-0.06707	0.108521
CLPB	-0.34266	0.090977
CLPP	0.084354	0.110692
CLPTM1	0.087457	0.076485
CLPX	0.182761	0.377454
CLSTN1	0.265891	0.094999
CLTA	0.709097	1.46527
CLTB	0.688193	0.459664
CLTC	0.428148	1.69001
CLU	-2.23151	3.52097
CLUH	0.243585	0.308948
CLUH	0.500344	0.801916
CMAS	0.442525	0.284922
CMC1	0.496715	0.768717
CMC2	-0.20989	0.360587
CMC4	-0.14808	0.256119
CMIP	0.505658	0.492676
CMPK1	0.680116	1.96097
CMSS1	0.222933	0.151658
CMTM6	0.676178	1.38809
CMTR1	-0.44827	0.140523
CNBP	0.9064	0.970942
CNBP	0.546327	1.23675
CNDP1	-0.87137	0.464115
CNDP2	0.429507	3.48584
CNIH4	0.06001	0.052158
CNN2	0.122688	0.105462
CNN3	0.514856	0.609215
CNN3	0.489343	1.23494
CNOT1	0.176851	0.1486
CNOT10	0.142678	0.124168
CNOT11	0.149673	0.086656
CNOT2	0.622024	0.44124
CNOT3	-0.00021	0.000165
CNOT3	0.334456	0.489338
CNOT7	0.610931	0.352577
CNOT9	0.3596	0.531008
CNP	0.150772	0.306802
CNPY3	0.87686	1.69495
CNRIP1	0.732277	0.396741
CNTN4	0.869064	1.46263
COA4	0.597095	1.18006
COA6	0.66218	1.60315
COA7	0.407799	0.464089
COASY	0.319975	0.177656
COG1	0.006307	0.004784
COG2	0.593512	0.603982
COG3	-0.21379	0.668714
COG4	-0.25258	0.260621
COG5	-0.05519	0.040368
COG6	0.253749	0.209403
COG7	0.430139	0.193217
COG8	0.281532	0.189024
COL12A1	-0.09184	0.027689
COL1A1	1.81728	0.75968
COL6A1	0.942212	0.82434
COL6A2	0.455075	0.409934
COLEC12	0.473554	0.812693
COLGALT1	0.44668	0.352917
COMMD1	0.080276	0.094254
COMMD3-BMI1	0.035382	0.049617
COMMD4	0.357814	0.37732
COMMD5	-0.10974	0.139313
COMMD6	0.255544	0.180048
COMMD7	0.230531	0.230253
COMMD8	0.112879	0.251778
COMMD9	-0.29904	0.328519
COMP	-0.52253	0.452167
COMT	-0.31589	0.147191
COPA	0.398086	1.1546
COPB1	0.452384	0.83549
COPB2	0.30325	0.708203
COPE	0.566449	3.16076
COPG1	0.392699	1.97803
COPG2	0.1268	0.464752
COPRS	0.656069	1.89214
COPS2	0.003328	0.003319
COPS3	0.268698	0.328733
COPS4	0.201571	0.266
COPS5	0.152072	0.170606
COPS6	-0.03617	0.032886
COPS7A	-0.08072	0.096068
COPS7B	0.232781	0.173815
COPS8	0.134203	0.37797
COPZ1	0.438405	0.924173
COPZ2	-0.15488	0.430193
COQ8A	-0.26521	0.254632
COQ9	0.364786	0.213397
CORO1B	0.572148	1.5198
CORO1C	0.652752	2.27893
CORO7	-0.15619	0.997493
COTL1	0.999042	3.47319
COX17	0.508424	0.723814
COX19	-0.76121	0.233804
COX4I1	0.458447	0.760711
COX5A	0.234033	0.124474
COX5B	0.502935	0.960375
COX6B1	0.41502	0.281567
COX6C	-0.74205	0.219726
COX7A2	-0.08737	0.077294
COX7C	0.630569	0.423235
CP	-2.05355	3.38716
CPA4	0.405927	0.742415
CPB2	-1.31401	0.940268
CPD	-0.25676	0.104075
CPN1	-1.03764	1.7138
CPN2	-1.29385	2.26549
CPNE1	0.266206	0.22735
CPNE3	0.600676	1.07092
CPNE8	0.076985	0.138089
CPOX	0.473228	0.446473
CPS1	0.186099	0.099602
CPSF1	0.811602	0.474767
CPSF2	0.159038	0.112106
CPSF6	0.353255	0.527184
CPSF7	1.09697	1.0925
CPT2	-0.46121	0.50441
CRACR2A	0.577321	0.599859
CRADD	0.027965	0.039395
CRAT	0.032991	0.042581
CREBBP	0.17502	0.292646
CRELD2	0.310613	0.321155
CRISP3	-0.91501	1.10518
CRK	0.113792	0.127666
CRKL	0.026756	0.042989
CRLF3	0.703801	1.05619
CRNKL1	0.616962	1.44606
CROT	0.864691	0.750542
CRTAP	0.266964	0.439967
CRTC2	1.45963	1.99371
CRYBG3	0.793506	1.69647
CRYL1	0.495354	0.926851
CRYZ	0.688432	2.00067
CRYZL1	0.221839	0.348854
CS	0.41401	0.384882
CSDE1	0.49051	2.27046
CSE1L	0.442236	1.28915
CSK	0.140485	0.09189
CSNK1A1	0.661938	1.14218
CSNK1E	0.769072	0.624907
CSNK2A1	0.2022	0.251374
CSNK2A2	0.202392	0.665638
CSNK2B	0.482351	1.67783
CSRNP1	1.32333	1.34573
CSRP1	0.829089	3.09988
CSRP2	0.393018	0.18286
CST3	0.269516	0.209548
CSTB	0.956648	1.75168
CSTF1	0.419072	0.160445
CSTF2	0.313517	0.333166
CSTF2T	0.560208	0.94857
CSTF3	0.323372	0.369343
CTBP2	0.24567	0.488869
CTDP1	-0.0048	0.00486
CTH	0.046169	0.046767
CTNNA1	0.365112	0.551885
CTNNAL1	-0.61263	0.564634
CTNNB1	0.203236	0.144013
CTNNBIP1	-0.01122	0.009043
CTNNBL1	0.433194	0.581346
CTNND1	0.27832	0.257971
CTPS1	0.607487	1.72004
CTPS2	0.394817	0.7802
CTR9	0.804888	1.22654
CTSA	0.497177	0.780197
CTSB	0.693296	3.41269
CTSC	0.210604	0.134386
CTSL	0.411571	0.38091
CTSZ	1.94359	0.665742
CTTN	0.943251	3.07438
CTTNBP2NL	0.605993	0.973384
CTU1	0.165076	0.679029
CTU2	-0.0937	0.054983
CUL1	0.638861	0.980495
CUL2	0.187811	0.205096
CUL3	0.414142	1.08397
CUL4A	0.44781	0.558939
CUL4B	0.344788	0.266665
CUTA	0.462611	1.40474
CWC15	1.58454	0.762624
CWC22	0.575301	0.290777
CWC27	-0.362	0.380792
CWF19L1	0.163188	0.438364
CXCL1	1.59371	2.00938
CXCL3	0.661598	0.832072
CXCL5	0.407845	0.571471
CXorf38	-0.07591	0.079767
CYB5B	0.671477	1.31582
CYB5R3	0.139638	0.110485
CYB5R4	0.212863	0.16116
CYBA	0.516889	0.430445
CYFIP1	0.287979	0.958344
CYP20A1	-0.3714	0.173865
CYP2W1	1.51021	1.72264
CYP51A1	0.093713	0.085337
CYRIB	0.55136	0.512704
CYTH3	0.787097	0.298904
CZIB	0.563526	1.30922
DAB2	-0.36801	0.691047
DAD1	-0.14639	0.115529
DAG1	1.22162	1.74035
DAGLB	-0.36262	1.36
DAP	0.413312	0.567644
DAP3	0.321971	0.322226
DAPK3	1.88608	0.761615
DARS1	0.443865	0.984555
DARS2	0.444615	0.189089
DAW1	0.514091	0.365571
DAXX	0.32821	0.229298
DAZAP1	0.122186	0.153667
DBI	0.648356	1.45663
DBN1	0.621708	1.21457
DBNL	0.243857	0.575545
DBNL	1.05199	0.637674
DBR1	0.083868	0.057318
DCAF1	0.732868	0.659746
DCAF11	-0.50497	2.00551
DCAF13	-0.14536	0.101658
DCAF7	-0.14147	0.292116
DCAF8	-0.13389	0.090756
DCAKD	-1.8892	0.594745
DCBLD2	0.217279	0.099891
DCD	0.999868	1.91793
DCDC1	-1.31959	1.72846
DCK	0.125825	0.179272
DCP1A	-0.4294	0.160264
DCP1B	-0.23608	0.293114
DCPS	0.414291	0.391802
DCTD	0.379718	0.346746
DCTN1	0.660139	3.17851
DCTN2	0.462902	0.971388
DCTN3	0.627204	1.52247
DCTN4	0.321627	0.165557
DCTN5	0.631636	1.36866
DCTPP1	0.24044	0.201323
DCUN1D1	0.576114	1.60032
DCUN1D5	0.126668	0.151122
DCXR	0.119706	0.353861
DDA1	0.160459	0.456693
DDAH1	0.682312	2.53705
DDAH2	-0.35456	0.401421
DDB1	0.578242	1.86441
DDHD2	0.744728	0.51678
DDI2	0.149944	0.19647
DDOST	0.213956	0.33584
DDR2	0.452612	0.413401
DDRGK1	0.345803	0.255552
DDT	0.949196	2.50941
DDX1	0.284254	0.877821
DDX12P	0.496449	0.393887
DDX17	0.118285	0.216071
DDX18	0.826145	1.18573
DDX19A	0.730786	0.984042
DDX20	-0.01341	0.008497
DDX21	0.58643	0.805875
DDX23	0.137388	0.178263
DDX24	-0.32516	0.306909
DDX25	0.447977	0.453327
DDX27	0.263748	1.04663
DDX39A	0.611098	1.64972
DDX39B	0.758252	2.78864
DDX3X	0.474382	1.55031
DDX42	0.671237	1.84026
DDX46	0.514371	0.566366
DDX47	0.573242	0.326863
DDX5	0.739471	3.42905
DDX50	1.16097	0.766511
DDX58	0.056551	0.080121
DDX59	0.86295	0.328854
DDX6	0.073299	0.098997
DECR1	0.009458	0.003507
DEGS1	0.023266	0.006371
DEK	0.807178	0.631991
DENND10	0.065867	0.044166
DENND4C	0.135542	0.223566
DENR	0.749079	1.70402
DERA	-0.18725	0.152312
DESI1	-1.89271	0.732791
DESI2	-0.50303	0.374643
DFFA	-0.20378	0.150029
DFFA	0.468032	0.7803
DGCR8	0.260352	0.151013
DGKA	0.087323	0.089888
DHCR24	0.036438	0.027968
DHCR7	0.527075	0.38742
DHFR	0.273094	0.227229
DHPS	0.179652	0.308802
DHRS1	-0.8772	1.1926
DHRS7	0.176189	0.12095
DHTKD1	-0.74852	1.36423
DHX15	0.322692	0.645215
DHX16	0.399634	0.394587
DHX29	-0.09151	0.126267
DHX30	0.18899	0.51185
DHX32	-0.00517	0.004153
DHX36	0.088657	0.050174
DHX37	0.534214	0.627533
DHX38	-0.06689	0.054738
DHX40	-0.14657	0.251326
DHX57	0.245981	0.218691
DHX9	0.421046	1.87342
DIABLO	0.081993	0.09543
DIAPH1	0.14775	0.15936
DIAPH1	0.289418	0.276289
DIAPH2	0.422535	0.247593
DIAPH3	0.504132	0.329755
DIDO1	1.58044	1.10428
DIEXF	0.595437	0.657486
DIMT1	0.707775	1.21408
DIP2B	0.228957	0.086602
DIS3	0.406937	1.59192
DIS3L	0.288637	0.344621
DIS3L2	-0.12852	0.068158
DKC1	0.371447	0.471586
DKK1	0.822018	1.86319
DKK3	0.853266	0.721729
DLAT	0.014591	0.010738
DLC1	0.264128	0.238451
DLD	0.513432	0.565685
DLG1	0.483854	1.45784
DLGAP1	-0.23909	0.172125
DLGAP4	0.362202	0.558225
DLST	0.325326	0.256126
DMAP1	1.68982	0.856254
DMXL2	0.642926	0.417519
DNAAF5	0.034646	0.01553
DNAJA1	0.350564	0.540425
DNAJA2	0.312603	1.12776
DNAJA3	0.236353	0.275728
DNAJB1	0.123007	0.092788
DNAJB11	-0.01612	0.014158
DNAJB12	0.010155	0.002373
DNAJB4	-0.17801	0.148594
DNAJB6	0.212226	0.63691
DNAJB6	0.619171	1.82808
DNAJC1	0.505558	0.277671
DNAJC10	0.265204	0.201884
DNAJC13	-0.01575	0.014541
DNAJC17	0.176984	0.175988
DNAJC2	0.386147	0.496434
DNAJC21	0.041709	0.01089
DNAJC3	0.370359	0.700654
DNAJC7	0.623982	1.13736
DNAJC8	0.933418	3.07412
DNAJC9	0.497227	2.19267
DNASE2	0.136077	0.204733
DNM1	0.376907	0.548943
DNM1L	0.265218	0.49584
DNM2	0.112772	0.076168
DNMBP	0.315216	0.392088
DNMT1	0.406107	0.319431
DNMT1	0.540215	1.74684
DNPEP	0.473771	2.03418
DNPH1	-0.32387	0.169658
DOCK10	0.286193	0.176613
DOCK4	0.492378	0.445217
DOCK7	-0.01798	0.010898
DOHH	-1.26233	1.47773
DPAGT1	0.58478	0.902511
DPCD	-0.03709	0.028078
DPF2	1.83932	0.764309
DPH1	-0.55968	0.300761
DPH2	0.322292	0.71544
DPH5	0.522826	1.51169
DPH6	0.111502	2.05604
DPM1	0.165238	0.113483
DPM3	1.17254	1.45963
DPP3	0.519666	3.2561
DPP7	0.172068	0.171359
DPP9	0.038497	0.039118
DPY19L1	0.892642	1.26523
DPY30	0.940816	1.24825
DPYD	0.17667	0.215692
DPYSL2	0.400151	0.72388
DPYSL3	0.306266	0.707738
DPYSL4	-0.26801	0.17391
DR1	0.699394	1.55313
DRAP1	0.414783	0.169659
DRG1	0.682689	2.0862
DRG2	0.141854	0.227699
DSP	0.31464	0.087978
DST	0.304542	0.772201
DSTN	0.73568	0.976338
DTD1	0.578249	1.56655
DTL	-0.24589	0.092837
DTNB	0.908726	2.17443
DTNBP1	0.606962	0.294551
DTYMK	0.480333	1.31806
DUS1L	0.031215	0.024502
DUS2	-0.06221	0.057886
DUS3L	0.496134	0.579157
DUSP12	-0.1109	0.045971
DUSP3	0.333293	0.344526
DUSP6	-0.22981	0.250339
DUT	0.047659	0.073471
DVL2	0.689026	0.246064
DYNC1H1	0.298676	1.00066
DYNC1I2	0.097339	0.079698
DYNC1I2	0.540112	0.725589
DYNC1LI1	0.286906	0.550467
DYNC1LI2	0.338539	0.566451
DYNC2H1	-0.12047	0.124254
DYNLL1	0.624557	1.05341
DYNLRB1	0.515033	2.24808
DYNLT1	-0.16164	0.200222
E2F4	-1.15711	0.451353
EARS2	-0.96257	0.74272
EBF4	0.707291	0.266956
EBLN2	0.781109	0.636619
EBNA1BP2	0.647689	0.593735
ECD	-0.33988	0.222552
ECH1	-0.22813	0.186587
ECHDC1	0.339464	0.915336
ECHS1	0.190483	0.144197
ECI1	-0.11757	0.074683
ECI2	0.035127	0.024804
ECM1	-0.63482	0.421425
ECPAS	0.272251	0.308048
EDC3	0.164422	0.118957
EDC4	-0.05327	0.104851
EDEM3	0.980568	0.406911
EDF1	0.988459	3.4379
EDRF1	-0.0629	0.067978
EEA1	0.628638	3.45151
EEF1A1	0.625733	2.65891
EEF1AKNMT	-0.03346	0.021117
EEF1B2	0.861939	3.39406
EEF1D	0.613201	0.667317
EEF1D	1.16845	5.81794
EEF1E1	0.602273	3.43656
EEF1G	0.847327	3.63661
EEF2	0.69447	2.49564
EEF2K	0.161516	0.656587
EEFSEC	0.233243	0.766549
EFEMP1	-0.12269	0.061943
EFHD2	1.1069	2.54693
EFL1	0.089304	0.16754
EFTUD2	0.387536	0.62565
EGFR	0.076622	0.073825
EGLN1	0.545404	0.325377
EHBP1	0.287777	0.287814
EHBP1L1	-0.10991	0.155202
EHD1	0.230104	0.837224
EHD2	-0.25221	0.177863
EHD4	0.252978	0.386985
EHMT1	-0.94586	0.760667
EIF1	-0.08249	0.06645
EIF1AD	0.4425	1.46106
EIF1AX	0.575051	2.34326
EIF2A	0.405764	0.677744
EIF2AK2	0.432842	1.00931
EIF2AK4	0.244368	0.167196
EIF2B1	-0.11778	0.050392
EIF2B2	0.173108	0.19239
EIF2B3	0.013128	0.014855
EIF2B4	0.3717	0.620239
EIF2B5	0.189191	0.267374
EIF2D	0.188738	0.132053
EIF2S1	0.509859	4.09403
EIF2S2	0.795533	2.39136
EIF2S3	0.524658	2.85671
EIF3A	0.694739	3.44616
EIF3B	0.601739	2.27922
EIF3C	0.540654	1.71477
EIF3CL	0.74026	1.87845
EIF3D	0.332939	0.804063
EIF3E	0.512571	0.864465
EIF3F	0.722404	1.78078
EIF3G	1.06067	1.41449
EIF3G	0.621578	3.2868
EIF3H	0.545758	1.75265
EIF3I	0.477812	1.8506
EIF3J	1.00143	1.28641
EIF3K	0.725764	3.32113
EIF3L	0.618024	2.90724
EIF3M	0.230479	0.261231
EIF4A1	0.387694	0.630474
EIF4A1	0.591878	2.08112
EIF4A2	0.004022	0.011287
EIF4A3	0.380755	0.617558
EIF4B	0.955844	2.50835
EIF4E	0.191528	0.084583
EIF4E2	0.977185	0.376452
EIF4EBP1	1.05367	1.02875
EIF4G1	0.318799	0.192359
EIF4G1	0.538054	1.51428
EIF4G2	0.503978	0.660492
EIF4G3	0.777316	1.79191
EIF4H	0.693553	2.01465
EIF5	0.516519	1.03442
EIF5A	0.750957	3.14249
EIF5B	0.700571	4.0292
EIF6	0.589241	2.2903
EIPR1	0.406656	0.546249
ELAC2	0.510352	0.889654
ELAVL1	0.381357	0.316508
ELL	1.25959	0.974125
ELMO2	0.124189	0.248997
ELOA	-0.1591	0.082584
ELOB	1.11712	1.86612
ELOC	-0.18915	0.712076
ELOVL1	-0.39954	0.165541
ELOVL5	0.127605	0.044167
ELOVL6	-0.32131	0.79522
ELP1	0.275974	0.898076
ELP2	-0.0863	0.142565
ELP3	0.008071	0.004217
ELP4	0.258643	0.372331
ELP5	-0.11013	0.202373
ELP6	0.451991	0.309991
EMC1	0.238328	0.406983
EMC2	-0.02384	0.022558
EMC4	0.289415	0.247455
EMC6	0.052186	0.099934
EMC7	0.111948	0.119276
EMC8	0.105634	0.08685
EMD	0.682276	2.07364
EMG1	-0.03117	0.015839
EML2	0.037944	0.019565
EML3	0.158473	0.227894
EML4	0.610278	1.11214
ENAH	0.854051	0.648601
ENC1	0.458295	0.729317
ENDOD1	-0.13574	0.164273
ENG	-0.0211	0.045248
ENO1	0.820642	1.15146
ENO1	0.909963	4.0864
ENO2	0.587519	0.717303
ENO2	0.662089	1.64596
ENOPH1	0.504439	1.33703
ENOSF1	0.585308	0.718028
ENSA	0.699486	2.24208
ENTR1	0.256403	0.432853
ENY2	0.905378	1.2734
EOGT	0.489055	0.19298
EPB41	0.031127	0.025634
EPB41L1	0.232848	0.550297
EPB41L2	0.410239	0.628792
EPHA2	0.386892	0.717633
EPHA4	0.661964	0.844122
EPHX1	0.568921	0.383669
EPN1	0.03013	0.017974
EPRS1	0.520821	2.17415
EPS15	0.056787	0.052372
EPS15L1	-0.08071	0.052191
EPS15L1	0.358827	0.417815
ERAL1	-0.01758	0.029379
ERAP1	0.328578	0.331142
ERBIN	0.328135	0.432707
ERC1	0.596678	0.898136
ERCC2	0.091808	0.070526
ERCC3	-0.16333	0.203372
ERCC4	-0.37745	0.294105
ERCC5	0.431149	0.295513
ERCC6L	0.566005	1.38738
ERF	-0.20147	0.355586
ERGIC1	0.146998	0.084835
ERGIC3	0.663726	0.473766
ERH	0.756158	2.83485
ERI1	0.463581	0.415057
ERI3	0.012757	0.006165
ERICH1	0.72675	0.661948
ERLEC1	-0.04047	0.033899
ERLIN1	0.291023	0.367209
ERLIN2	0.115043	0.201548
ERMP1	0.910714	1.34502
ERO1A	0.224458	0.308462
ERP29	0.518272	0.480014
ERP44	0.633885	1.84455
ERRFI1	0.433862	0.514636
ESD	0.19716	0.151949
ESF1	0.87372	0.902549
ESM1	0.98057	0.909769
ESYT1	-0.04732	0.027453
ESYT2	0.140984	0.093144
ETF1	0.712306	3.1007
ETFA	0.231257	0.250946
ETFB	0.351948	0.266161
ETFDH	0.110915	0.171172
ETHE1	0.004307	0.001603
ETNK1	-0.31624	0.281209
ETS1	-0.71881	0.465731
EWSR1	0.038767	0.029976
EWSR1	0.431834	1.86588
EXD2	-0.49188	0.316733
EXOC1	-0.2134	0.135789
EXOC2	0.480311	0.600047
EXOC4	0.311807	0.202348
EXOC5	0.381828	0.188616
EXOC6	0.376593	0.388709
EXOC7	-0.38783	0.267592
EXOC8	-0.03294	0.075265
EXOSC1	-0.06485	0.056223
EXOSC10	0.858667	1.52248
EXOSC2	0.352211	0.343032
EXOSC4	0.049265	0.062636
EXOSC5	0.140068	0.175852
EXOSC6	0.216977	0.64933
EXOSC7	0.228361	0.35718
EXOSC8	0.414346	1.05793
EXOSC9	0.177294	0.125105
EXT1	0.014028	0.017384
EYA3	0.728561	0.803332
EZR	0.824539	3.12127
F10	-1.66264	1.0762
F11	-0.58034	0.417774
F12	-1.34035	1.63966
F13A1	-1.3812	3.26593
F13B	-1.16185	1.19396
F2	-1.76004	4.44974
F5	-0.8778	0.823331
F9	-1.20237	1.3713
FABP5	0.539081	0.730469
FADD	0.282618	0.124092
FADS1	0.472931	1.18869
FAF1	0.395271	1.99089
FAF2	0.6142	0.493119
FAH	0.567089	2.05563
FAHD1	0.084983	0.056995
FAHD2A	0.453157	0.450867
FAIM	-0.58104	0.400361
FAM107B	0.23466	0.200238
FAM114A1	0.688162	1.77271
FAM114A2	0.083973	0.066922
FAM120A	0.249037	0.31875
FAM120B	0.02461	0.018407
FAM136A	1.0011	0.812047
FAM162A	1.08768	1.39471
FAM177A1	-0.2221	0.353823
FAM3C	0.308997	1.05926
FAM50A	0.405239	0.47975
FAM91A1	0.360113	0.529482
FAM98A	0.142115	0.304008
FAM98B	0.393709	0.429047
FANCD2	-0.19262	0.130694
FANCI	0.265448	0.776813
FARP1	-0.08325	0.052933
FARS2	-0.67615	0.479469
FARSA	0.439875	1.3523
FARSB	0.580113	1.82051
FASN	0.320006	0.75128
FASTKD2	-0.28406	0.190804
FASTKD5	0.18044	0.107359
FAU	0.558333	0.280492
FBL	1.04633	1.40786
FBLIM1	0.755626	0.346831
FBLN1	-1.44423	1.38951
FBXO21	0.006622	0.012261
FBXO22	-0.1549	0.216549
FBXO3	0.046189	0.018394
FBXO30	-0.00601	0.005177
FBXO4	0.29175	0.469795
FBXO7	-0.20698	0.137608
FBXW11	0.55834	1.89454
FCHO2	0.243409	0.109506
FCN3	-1.34071	1.75581
FDFT1	0.6348	0.611577
FDPS	0.897013	2.30335
FDX1	0.482082	0.171092
FDX2	-0.30185	0.579339
FDXR	0.259898	0.202966
FECH	0.545871	0.329204
FEM1B	0.845679	1.83722
FEN1	0.458083	1.15297
FERMT1	-0.03471	0.054569
FERMT2	0.395128	0.767137
FERMT3	-1.15758	0.406695
FETUB	-0.80199	1.06725
FGA	-2.25572	3.60952
FGB	-2.23346	3.08907
FGF2	0.926977	1.30049
FGF7	0.221771	0.193714
FGG	-3.79071	3.04112
FGG	-2.43444	4.20779
FGGY	-0.30663	0.337707
FH	0.45446	0.634279
FHL1	0.275315	1.32306
FHL2	0.591761	2.26656
FHL3	0.78929	1.24127
FHOD1	-0.40412	0.493824
FIBP	0.3503	0.139274
FIP1L1	0.24072	0.315406
FIS1	0.715406	0.860129
FKBP10	0.789007	0.378694
FKBP10	0.400036	1.3831
FKBP11	-0.04224	0.052742
FKBP14	-0.37145	0.784975
FKBP15	1.30841	0.68412
FKBP1A	0.507715	0.854888
FKBP2	0.004898	0.006002
FKBP3	0.669593	1.24569
FKBP4	0.803954	2.37658
FKBP5	0.472695	1.35212
FKBP7	0.653342	1.40699
FKBP8	-0.00639	0.004751
FKBP9	0.202276	0.101166
FLAD1	-0.24035	0.335533
FLG2	0.701798	0.378468
FLII	0.314162	0.707065
FLNA	0.576985	1.89653
FLNB	0.602099	2.61205
FLNC	0.530474	2.43147
FLOT1	-0.38452	0.209076
FLOT2	0.339763	0.458544
FLT4	0.099626	0.042134
FLYWCH2	-0.91859	0.232927
FMNL1	0.291469	2.29567
FMNL2	0.213422	1.6152
FMNL3	-1.90001	2.6475
FMR1	-0.1283	0.146336
FN1	-0.96266	1.85856
FN3K	1.2284	2.56286
FN3KRP	0.591996	1.36968
FNBP1	0.333494	0.339748
FNBP1L	-0.28855	0.185221
FNBP4	0.833496	0.748405
FNDC3A	-0.69895	0.233444
FNDC3B	0.447679	0.268684
FNTA	-0.35884	0.26579
FNTB	0.765104	1.04376
FOCAD	0.071875	0.082242
FOSL1	1.04819	2.86568
FOXK1	0.613062	0.784013
FOXRED1	0.813147	1.3431
FOXRED2	0.2672	0.4287
FRA10AC1	-0.76912	0.922608
FRG1	1.08315	1.19098
FRMD1	0.8249	0.588667
FRMD4A	-0.98193	1.24277
FRYL	0.213499	0.117135
FRYL	0.482855	0.231737
FSCN1	0.502048	2.05417
FST	0.630438	0.26003
FSTL1	0.725686	0.352537
FTO	0.007284	0.018399
FTSJ1	0.401869	0.359776
FTSJ3	-0.44533	0.356855
FUBP1	0.519805	2.8085
FUBP3	0.320786	0.435699
FUCA2	0.542675	0.188119
FUS	0.532681	1.51988
FUT8	-0.19403	0.080612
FXN	0.196479	0.140261
FXR1	0.451547	2.21245
FXR2	0.745101	2.53846
FYCO1	-0.45725	0.182924
G3BP1	0.492094	0.859467
G3BP2	0.678632	0.893277
G6PC3	0.492693	0.614424
G6PD	0.345638	0.73552
GAA	0.257082	0.553973
GABARAP	0.193528	0.108462
GABARAPL2	0.422946	0.14409
GABPA	0.216803	0.578085
GABPB1	1.43145	0.540643
GADD45GIP1	-0.25474	0.339269
GAK	-0.18617	0.11141
GALE	0.415853	0.955287
GALK1	0.941511	0.817214
GALK2	-0.31927	0.157988
GALNS	0.677816	0.759825
GALNT13	0.801387	0.202856
GALNT2	0.225238	0.107709
GALNT6	0.13351	0.122405
GALNT7	0.302035	0.483246
GAMT	0.111493	0.082125
GAN	-0.59459	0.159533
GANAB	0.435214	0.779506
GANAB	1.36514	1.44117
GAPDH	0.587888	1.74878
GAPVD1	0.371527	0.379823
GAR1	0.352893	0.342223
GARS1	0.663302	2.47129
GART	0.333389	0.723373
GATAD2A	1.43814	4.57025
GATB	0.344888	0.217269
GATC	0.034083	0.020419
GATD3B	0.212221	0.549727
GBA	0.626223	1.62623
GBE1	0.568103	1.47217
GBF1	-0.05316	0.030831
GC	-2.07321	3.1932
GCA	-0.45345	0.317478
GCC1	-0.2424	0.089772
GCC2	0.197835	0.204274
GCDH	-0.26259	0.158128
GCFC2	-0.16125	0.190318
GCLC	0.147259	0.127038
GCLM	0.349892	0.509306
GCN1	0.114713	0.085143
GCOM2	0.01859	0.066813
GCSH	0.355772	1.17863
GDI1	0.313073	1.83811
GDI2	0.266114	0.295403
GDI2	0.726032	3.92416
GEMIN4	0.00157	0.001632
GEMIN5	0.115741	0.283732
GEMIN6	0.962706	1.68711
GEMIN7	0.569337	0.396006
GEMIN8	2.00752	1.03815
GET3	0.045399	0.014862
GET4	0.453413	0.33745
GFER	0.288733	0.203889
GFM1	0.40788	0.222997
GFM2	-0.65281	1.8036
GFPT1	0.44851	0.86812
GFPT2	0.245011	0.354732
GFUS	0.681167	1.56723
GGA1	-0.03419	0.054399
GGA3	0.079453	0.052811
GGCT	0.658408	4.1029
GGH	0.21283	0.306243
GGPS1	0.167212	0.127384
GID8	0.232972	0.130917
GIGYF2	-0.07639	0.071228
GINS1	0.278418	0.269604
GINS2	0.077233	0.144782
GINS3	-0.18613	0.286253
GINS4	0.408902	0.851833
GIPC1	0.430937	0.297413
GIPC2	-0.46927	0.443737
GIT1	-0.41891	0.360088
GIT2	0.1706	0.153129
GLB1	-0.29485	0.61519
GLG1	0.637499	0.841273
GLIPR2	-0.75288	1.05342
GLMN	0.068166	0.064247
GLO1	0.64795	1.37305
GLOD4	0.515681	0.451319
GLRX	0.042205	0.021666
GLRX3	0.395347	1.43332
GLRX5	0.295498	0.375386
GLS	0.065099	0.043344
GLS	0.305431	0.739565
GLT8D1	1.0706	2.94828
GLTP	0.340577	0.431444
GLUD1	0.386198	0.428405
GLUL	1.08259	0.498831
GM2A	0.136704	0.265126
GMDS	0.549751	0.472195
GMEB2	-0.32893	0.301056
GMFB	0.63182	1.94429
GMNN	-0.21393	0.24397
GMPPA	-0.44246	0.824134
GMPPB	0.546609	0.878389
GMPR2	0.533433	0.735717
GMPS	0.322875	0.683924
GNA11	-0.05254	0.037569
GNA13	0.567825	1.36688
GNAI2	-0.23326	0.181127
GNAI3	0.446059	0.328133
GNAQ	0.099975	0.155678
GNAS	0.425942	2.09012
GNB1	0.574885	1.05442
GNB2	0.314656	0.846013
GNB4	0.206809	0.653363
GNE	-0.25938	0.203971
GNG10	1.22474	0.713476
GNG12	0.522344	2.84901
GNG5	0.321572	0.219855
GNL1	0.009847	0.011672
GNL2	0.2764	0.176191
GNL3	0.40063	0.13506
GNPAT	-0.11265	0.119075
GNPDA1	0.476214	1.21286
GNPDA2	0.624222	1.02661
GNPNAT1	0.423947	0.59025
GNS	0.660266	0.657987
GOLGA2	0.294911	0.198484
GOLGA3	1.14224	0.588285
GOLGA4	0.734335	0.82854
GOLGA5	0.361608	0.24683
GOLGB1	0.255569	0.286826
GOLIM4	0.131827	0.160386
GOLM1	0.888154	1.52268
GOLPH3	-0.03774	0.048371
GOLPH3L	0.107495	0.100368
GOLT1B	-0.49579	0.683779
GON7	0.646942	0.441902
GOPC	0.027571	0.046076
GORASP2	0.63628	0.828221
GOSR1	-0.05403	0.120632
GOSR2	-0.86519	0.308342
GOT1	0.22379	0.376889
GOT2	0.533229	0.873466
GP1BA	-1.22743	2.56262
GPALPP1	-0.33607	0.387653
GPAT3	-2.35393	0.615569
GPAT4	0.151048	0.14951
GPATCH2	0.112826	0.05711
GPATCH4	0.805806	1.4817
GPATCH8	-0.32532	0.216826
GPD1L	0.625104	0.86889
GPD2	-0.3256	0.179492
GPHN	-0.04254	0.0277
GPI	0.666556	3.30354
GPKOW	0.517636	1.21034
GPLD1	-0.34105	0.171349
GPN1	0.864323	1.01175
GPN3	-0.12634	0.061074
GPRASP2	0.64242	1.45432
GPRC5A	-0.1588	0.15428
GPS1	0.50128	0.63636
GPS1	1.08198	2.35069
GPSM1	0.451803	0.754505
GPSM3	-0.61838	1.18758
GPT2	0.359653	0.198377
GPX1	-0.03639	0.034664
GPX3	-1.45669	2.54013
GPX8	-0.82133	0.224892
GRB2	0.681867	1.51465
GRHPR	0.23147	0.390895
GRIPAP1	0.188838	0.266683
GRK2	-0.11346	0.076875
GRN	0.426415	0.340234
GRPEL1	0.606153	0.854165
GRPEL2	0.339908	0.099751
GRSF1	-0.03084	0.013862
GRWD1	0.178054	0.392496
GSDMD	0.201007	0.278503
GSDMD	1.16792	1.43294
GSDME	-0.11526	0.039772
GSK3A	0.553662	1.29443
GSK3B	0.150974	0.486757
GSN	-0.44704	1.14074
GSPT1	0.351343	0.220224
GSPT2	-0.73447	0.275339
GSR	0.518114	1.35143
GSS	0.767527	2.848
GSTCD	0.154193	0.146847
GSTK1	0.299689	0.253653
GSTM2	-0.26408	0.132167
GSTM3	0.355295	0.439978
GSTO1	0.921022	3.74979
GSTT2B	-0.47696	0.211832
GTF2A1	0.562866	0.959521
GTF2A2	0.295031	0.347494
GTF2B	0.519795	0.31599
GTF2E1	0.080683	0.065774
GTF2E2	0.439744	0.525007
GTF2F1	0.150643	0.201782
GTF2F2	0.627598	1.07612
GTF2H1	0.711746	0.367994
GTF2H2	-0.11201	0.069086
GTF2I	0.123855	0.088813
GTF2IRD1	0.160692	0.131635
GTF2IRD2	-1.55936	0.978512
GTF3C3	0.244344	0.405989
GTF3C4	-0.10826	0.057428
GTF3C5	-0.83585	0.403576
GTF3C6	0.314676	0.676544
GTPBP1	0.154939	0.324602
GTPBP10	-0.27605	0.377126
GTPBP3	0.449019	0.449001
GTPBP4	0.479274	1.18023
GTPBP6	0.055998	0.052328
GUF1	-0.44467	0.292377
GUK1	-0.3453	0.25506
GYG1	0.368529	0.284183
GYS1	0.536348	0.422137
H1-10	0.299377	0.325722
H1-2	3.12042	1.53707
H1-4	1.13683	1.66648
H1-5	1.55603	2.2487
H2AC20	0.485179	0.353403
H2AZ2	0.816314	0.63889
H2BC18	0.661071	0.58021
H2BC21	0.763531	1.13365
H3-3A	1.27048	0.96269
H3C1	0.71821	0.450981
H4C1	1.05377	1.33568
H6PD	-0.68112	0.300164
HABP2	-1.42879	1.74347
HACD2	0.034899	0.038623
HACD3	1.45371	1.00049
HACL1	0.137065	0.133296
HADH	0.352855	0.500138
HADHA	0.230967	0.241119
HADHB	0.220947	0.177979
HAGH	0.730492	0.469692
HAL	0.673734	1.28167
HARS2	0.362993	0.343668
HAT1	0.455638	0.940171
HAUS5	-0.28092	0.289998
HAUS6	0.305012	0.331579
HAUS7	0.107797	0.033101
HAUS8	-0.62315	0.628959
HBD	-0.67698	0.88398
HBG1	-0.02986	0.033513
HBS1L	0.633657	1.42545
HCCS	0.590817	1.11325
HCFC1	0.233794	0.336872
hCG_1984214	0.822081	0.368922
hCG_2039718	1.70491	2.20174
HCLS1	0.655267	2.53756
HDAC1	0.191541	0.360716
HDAC2	0.478896	1.61865
HDAC3	-0.29451	0.220597
HDAC5	0.790697	1.23543
HDDC2	0.011546	0.007353
HDGF	1.04449	2.68897
HDGFL2	0.554313	0.326712
HDHD2	0.373255	0.418167
HDHD5	-0.30743	0.199216
HDLBP	0.409281	1.53456
HEATR1	-0.14575	0.123115
HEATR3	0.26054	0.247873
HEATR6	-0.02907	0.025763
HEBP1	0.123618	0.152372
HEBP2	0.458841	0.433865
HECTD1	0.182277	0.203143
HECTD3	-0.42849	0.463346
HELZ	0.014561	0.021043
HERC1	-0.28244	0.145135
HERC2	-0.00629	0.002284
HERC4	0.067733	0.044405
HERPUD1	0.098438	0.075973
HEXA	0.432853	1.87837
HEXB	0.688476	1.33193
HEXIM1	0.571731	0.701028
HGFAC	-1.20644	4.06197
HGH1	0.178186	0.207496
HGS	0.377806	0.796328
HIBADH	0.170196	0.390447
HIBCH	-0.16883	0.264564
HIBCH	0.516566	0.835792
HIF1AN	0.302641	0.673375
HIF3A	0.563267	0.54543
HIKESHI	0.1588	0.062695
HINT1	0.790227	1.05192
HINT2	-0.16106	0.063507
HINT3	1.20263	2.00277
HIP1	0.983671	0.936837
HIP1R	0.144776	0.243315
HJURP	-0.40893	0.127284
HK1	0.562852	0.218677
HK2	0.597752	2.39357
HLA-A	-0.2415	0.341778
HLA-A	0.51188	0.699594
HLA-B	0.054124	0.025735
HLA-C	0.147791	0.182573
HLTF	0.513558	1.4261
HM13	0.40678	0.324048
HMBS	0.507708	1.28329
HMCES	-0.03827	0.070014
HMGA1	1.31362	2.26003
HMGB1	0.815576	2.64437
HMGB2	0.624632	2.10972
HMGB3	0.634286	0.86931
HMGCL	0.72635	0.366399
HMGCS1	0.660414	1.28945
HMGN1	2.28475	2.00211
HMGN2	2.80965	2.04413
HMGN4	0.845404	0.746754
HMGN5	1.76469	2.06102
HMMR	-0.21813	0.56022
HMOX2	0.513362	0.160981
HNRNPA0	0.823495	0.433794
HNRNPA1	0.685174	0.580879
HNRNPA2B1	0.807968	1.61401
HNRNPA3	0.559345	0.949401
HNRNPAB	0.589139	0.90877
HNRNPC	0.923488	1.4784
HNRNPD	0.707564	1.82939
HNRNPD	2.13748	3.94314
HNRNPDL	0.736769	1.80852
HNRNPF	0.70741	3.49208
HNRNPH1	0.347524	0.776353
HNRNPH2	0.86679	0.434859
HNRNPH3	0.348901	0.519509
HNRNPK	0.670742	3.06085
HNRNPL	0.890925	1.31881
HNRNPLL	0.132569	0.107331
HNRNPM	0.759922	2.47211
HNRNPR	0.625044	0.716492
HNRNPU	-0.46873	0.591703
HNRNPU	0.625082	1.87933
HNRNPUL1	0.982132	1.90122
HNRNPUL2-BSCL2	0.383397	0.525641
HOMER1	1.8073	1.10522
HOMER3	0.60198	1.05648
HOOK3	0.025422	0.019583
HOPX	0.869008	2.33611
HP	-2.44388	3.37188
HPCAL1	0.216249	0.58927
HPDL	0.551631	0.391576
HPF1	0.80634	1.27501
HPR	-1.41589	1.31938
HPRT1	0.367925	0.585059
HPS3	-0.23531	0.186394
HPS5	-0.65592	0.851332
HPS6	-0.47891	0.286731
HPX	-1.99685	2.51269
HRG	-2.17913	2.77934
HROB	-1.70768	1.1238
HS1BP3	0.738759	1.12526
HS2ST1	0.556638	1.41417
HSBP1	0.04335	0.069409
HSD17B10	0.288091	0.259626
HSD17B11	0.081693	0.087163
HSD17B12	0.273106	0.240661
HSD17B4	0.298337	0.432333
HSDL1	0.172633	0.063528
HSDL2	0.539415	0.556438
HSF1	0.530993	0.392808
HSP90AA1	0.484585	1.94819
HSP90AA4P	1.08998	1.24544
HSP90AB1	0.657959	3.70041
HSP90AB4P	0.537018	0.57936
HSP90B1	0.596753	1.30497
HSPA13	0.205435	0.60297
HSPA14	0.72469	0.71094
HSPA1B	0.758675	3.11513
HSPA2	0.210763	0.204669
HSPA4	0.731926	3.73012
HSPA4L	0.558991	2.24147
HSPA5	0.43193	0.759325
HSPA8	0.128229	0.122999
HSPA8	0.902175	3.754
HSPA9	0.558514	0.789894
HSPB1	0.687088	2.37295
HSPB11	0.435542	0.800772
HSPBP1	0.233606	0.346335
HSPD1	0.596108	0.917008
HSPE1	0.476497	1.0727
HSPE1	0.556108	1.35109
HSPG2	0.828024	0.945039
HSPH1	0.659642	3.31166
HTATIP2	0.50707	0.299154
HTATSF1	0.666582	2.65588
HTR3C	-0.10717	0.055026
HTRA2	-0.72195	0.558406
HTT	0.263588	0.173897
HUWE1	0.377869	0.832041
HYI	0.009519	0.012383
HYOU1	0.090333	0.060078
HYPK	0.032937	0.013097
IAH1	0.370881	0.867587
IARS1	0.353037	1.1067
IARS2	0.029791	0.023621
ICAM1	0.212288	0.382274
IDE	0.46459	2.34097
IDH1	0.52511	1.07763
IDH2	-0.31084	0.919922
IDH3A	0.1671	0.251223
IDH3A	-0.92399	0.553824
IDH3B	-0.07986	0.075892
IDI1	0.129264	0.148747
IFI16	0.79899	1.48661
IFI44L	1.34075	1.09541
IFIT5	0.786931	0.586264
IFRD2	-0.48541	0.444484
IFT20	-0.3629	1.23181
IFT27	-0.03251	0.022468
IFT81	0.777821	1.45026
IGBP1	0.052504	0.079148
IGF2BP1	0.423792	1.10081
IGF2BP2	0.678893	0.331054
IGF2BP3	0.513298	0.320784
IGF2R	0.233058	0.402743
IGFALS	-1.03426	2.32647
IGFBP3	-1.09849	0.541578
IGHA1	-2.17226	3.02304
IGHA2	-1.83482	2.42818
IGHD	-0.82056	0.303371
IGHG1	-2.49437	3.39551
IGHG2	-2.81682	2.83244
IGHG3	-2.85457	2.95938
IGHG4	-1.58292	3.21582
IGHM	-2.04169	3.14575
IGHV1-18	-1.24672	2.63766
IGHV1-2	-0.99639	0.619197
IGHV1-3	-2.16578	3.68619
IGHV1-45	-2.09804	1.79979
IGHV1-46	-1.29999	1.75439
IGHV1OR15-1	-2.21255	1.64056
IGHV2-26	-1.16042	3.7779
IGHV2-5	-0.82256	0.806615
IGHV2-70	-2.20387	2.45893
IGHV3-13	-1.1268	1.62507
IGHV3-15	-1.96298	1.72571
IGHV3-21	1.06582	2.29576
IGHV3-30	-1.81528	3.25821
IGHV3-35	-1.25137	1.2822
IGHV3-38	-0.61765	0.839114
IGHV3-43	-1.40273	1.39217
IGHV3-43D	-2.29537	2.03163
IGHV3-49	-0.64195	0.995616
IGHV3-64D	-2.97229	2.48898
IGHV3-7	-1.85906	2.43023
IGHV3-72	-0.97061	0.932188
IGHV3OR15-7	-0.80833	0.889663
IGHV3OR16-10	-1.93546	1.14022
IGHV3OR16-12	-2.19935	2.42227
IGHV3OR16-9	-0.06068	0.024741
IGHV4-28	-1.77604	3.62266
IGHV4-34	-1.71841	1.97513
IGHV5-10-1	-1.52209	1.65505
IGHV5-51	-1.56244	2.25628
IGHV6-1	-2.48698	2.17106
IGKC	-2.55116	3.57545
IGKJ1	-4.48937	2.81657
IGKV1-5	-2.16229	1.21771
IGKV1-8	-1.84652	1.52006
IGKV1D-13	-0.79862	1.75694
IGKV1D-33	-0.63954	0.580002
IGKV2-30	-2.1677	1.83634
IGKV2-40	-2.68455	1.72773
IGKV2D-24	-1.64617	1.60563
IGKV2D-28	-0.81035	0.93726
IGKV2D-29	-0.78963	0.328213
IGKV3-11	-2.61944	2.91
IGKV3-20	-2.40421	2.74362
IGKV3-7	-1.40027	2.079
IGKV3D-20	-2.27661	3.42178
IGKV4-1	-2.69109	2.58049
IGLC2	-2.4956	3.29942
IGLC7	-1.32766	2.40578
IGLL1	-0.06532	0.030779
IGLL1	-0.42897	0.19528
IGLL5	-2.61141	2.53479
IGLV1-36	-1.74202	1.23213
IGLV1-47	-1.6509	1.90807
IGLV1-51	-2.59682	3.3083
IGLV2-11	-2.12661	2.07461
IGLV2-8	-1.6679	2.04505
IGLV3-10	-1.53159	2.04697
IGLV3-16	-0.71482	0.549495
IGLV3-19	-1.64084	2.04593
IGLV3-9	-3.12504	2.56499
IGLV4-69	-1.12738	0.934741
IGLV6-57	-0.60337	1.44931
[truncated: 2,843 more rows]

## Sheet: Conditioned Media #2
Peptide	Log2(CM_Plt/CM)	-log p-value
ABRACL	4.67105	1.52837
ACTA1	2.19742	0.607953
ACTB	0.722223	0.468302
ACTG1	2.38786	0.781852
ACTN4	-1.64382	1.14078
AHSG	15.9015	4.09479
AKAP9	23.7077	4.49285
ALB	24.1992	4.33704
ALDOA	-0.6777	0.335718
ANXA2	-2.08756	1.60569
APOA1	23.6524	7.03616
ARF3	3.39059	1.05893
ARHGDIA	-0.9755	0.373737
ATRN	12.7991	3.95666
BCHE	4.17221	1.11385
C1QBP	1.6923	0.203672
CALM3	-1.7	0.60762
CALR	-2.12964	0.548989
CCN1	0.017687	0.003305
CCT3	-1.03853	0.595598
CCT4	-1.26928	0.490945
CCT5	-1.61074	0.601703
CCT6A	-0.7275	0.287257
CCT7	0.418825	0.124691
CCT8	-1.65551	0.886322
CD44	2.96239	0.792912
CFL1	-0.13853	0.053699
CLTC	-1.75761	0.835396
CNN3	0.504529	0.613681
COTL1	0.672306	0.323602
CST3	3.97123	2.01702
CSTB	0.836254	0.295325
DDX39A	3.81202	0.914777
DHX9	-1.48375	1.7357
EEF1A1	1.26205	0.312123
EEF1G	-0.89732	0.714083
EEF2	0.205097	0.142647
EFEMP1	9.91333	3.49148
EIF4A1	-0.81803	0.218581
EIF5A	-1.25219	0.58539
ENO1	-0.33648	0.223764
FABP5	-1.49433	1.55079
FKBP1A	1.73661	0.381028
FLNA	-2.98558	2.54509
FLNC	-3.74079	2.12233
FN1	8.8868	5.88553
GAPDH	1.65662	0.519821
GDI2	-1.47754	0.8883
GSN	16.4742	2.72545
GSTP1	-0.00598	0.003064
H2AC20	8.59824	1.52116
HBA1	15.6805	4.16962
HNRNPA2B1	-1.42727	1.54929
HNRNPC	-0.25559	0.152882
HNRNPD	-0.1495	0.05256
HNRNPF	0.376865	0.220771
HNRNPK	2.03137	1.31307
HSP90AA1	-2.45142	1.57946
HSP90AB1	0.321824	0.114865
HSPA1B	-0.01545	0.003903
HSPA5	-1.04648	0.751686
HSPA8	-0.33986	0.154866
HSPB1	0.132899	0.037484
HSPD1	-0.23345	0.118571
HSPH1	-2.07298	1.01372
IL2	12.9418	1.92265
KPNB1	-1.34935	1.0984
KRT1	7.5178	2.94481
KRT10	6.03897	1.75705
KRT14	6.78654	4.02841
KRT2	6.5248	1.83682
KRT5	6.77285	2.14035
KRT7	0.5742	0.280256
KRT9	6.40268	1.78614
LDHA	-1.10918	0.934639
LDHB	-1.2071	1.15865
LGALS1	0.458939	0.132505
LGALS3BP	5.42943	3.64145
MIF	1.85315	0.834113
MMP1	0.595236	0.218866
MSN	-0.26728	0.12896
MYH9	-1.68097	0.610014
MYL6	0.371785	0.194318
NACA	-0.25484	0.229213
NCL	-0.95412	0.773322
NME1	0.307642	0.077025
NPM1	0.142029	0.082919
PFN1	2.77351	2.00705
PGAM1	0.617775	0.485753
PGK1	-0.39131	0.308975
PKM	-0.49435	0.289714
PLEC	-3.80853	1.77314
PLG	16.2917	4.43722
PLTP	8.73963	3.88252
PPA1	-1.33786	0.993746
PPIA	0.380848	0.16656
PRDX1	-0.96716	0.37457
PRDX6	-1.5535	2.18605
PSAT1	-0.77177	0.227459
PTMA	1.00596	0.323351
PTX3	0.580084	0.163703
QSOX1	2.72732	1.4872
RACK1	-1.75868	1.04112
RPL12	-0.44462	0.288394
RPL15	1.64118	0.610791
RPL18A	1.70692	0.403531
RPL30	1.85003	0.839825
RPLP2	-0.70752	0.42266
RPS3	-1.42838	0.523252
RPS4X	1.55429	1.42274
RPS5	2.32004	1.35096
RPSA	0.270623	0.100255
SERPINA1	21.0166	5.30775
SERPINB2	1.47223	0.437855
SET	-1.28016	0.852861
SPARC	2.41015	1.41971
SSB	0.598994	0.130641
STIP1	-0.61153	0.330757
SYNCRIP	0.591005	0.201977
TAGLN2	1.22254	0.736661
TF	21.7253	3.43103
TFRC	3.44079	1.02973
TGM2	-2.89839	1.64009
THBS1	10.2928	4.0757
TKT	-2.19685	0.835383
TLN1	0.6169	0.250973
TMSB10	1.74072	0.292927
TPI1	-1.11893	1.35362
TPM4	0.300802	0.05416
TPT1	-0.27039	0.057828
TRAP1	9.01318	2.08337
TUBA1B	1.01855	0.330786
TUBA1C	3.09369	0.970069
TUBB	1.8693	0.45986
TUBB4B	3.17978	0.523739
TXN	0.112763	0.064603
UBA1	-1.99786	1.39162
UCHL1	-1.2439	2.51046
VCL	-1.39438	1.41188
VCP	-1.13294	0.452439
VIM	0.949356	0.496362
VTN	15.6351	7.21108
WDR1	-0.17175	0.068327
XPO1	-0.65859	0.291902
YBX1	-0.56118	0.129613
YWHAE	-1.40414	0.715393
YWHAQ	-0.75848	0.294794
YWHAZ	0.130535	0.066445

## Sheet: Lysate #2
Peptide	Log2(Lys_Plt/Lys)	-log p-value
A2M	5.43368	1.44541
AAAS	0.902225	0.549458
AACS	0.840225	0.471673
AAGAB	1.3032	0.539889
AAK1	0.43322	0.401022
AAMP	1.04149	1.32578
AAR2	2.01094	0.864884
AARS1	0.675843	0.976762
AARS2	0.469037	0.812691
AARSD1	0.130947	0.170509
AASDHPPT	0.86529	0.540786
AASS	-0.12883	0.07183
ABCB6	1.91353	0.940436
ABCB7	1.63178	0.836189
ABCC1	0.431255	0.126441
ABCC4	2.22129	0.701569
ABCD3	1.02874	0.681683
ABCE1	0.904563	0.597032
ABCF1	0.852006	1.38344
ABCF2	2.23677	0.840581
ABCF3	1.22005	1.1991
ABHD10	0.601664	0.787137
ABHD11	2.00028	2.5116
ABHD12	1.76526	1.22316
ABHD14B	0.713493	0.571134
ABI1	0.736542	0.754557
ABI2	1.95699	1.40912
ABR	2.89415	0.856254
ABRACL	1.5428	0.370635
ABRAXAS2	0.915355	2.17868
ABT1	0.250889	0.111416
ACAA1	1.00761	0.861172
ACACA	1.03459	1.29947
ACAD9	1.00986	1.34347
ACADM	0.61848	0.532274
ACADSB	2.19955	0.769798
ACADVL	0.863064	1.25432
ACAP2	1.30319	0.556215
ACAT1	1.42374	0.710083
ACAT2	1.27704	0.616026
ACBD3	0.658257	1.14634
ACIN1	-0.2435	0.140089
ACLY	0.615461	0.782669
ACO1	1.61214	1.11306
ACO2	0.538619	1.17967
ACOT1	0.758436	0.704939
ACOT13	1.771	1.01612
ACOT7	0.702157	1.18889
ACOT8	-0.18619	0.058032
ACOT9	1.75352	0.883519
ACOX1	1.46279	0.838859
ACOX3	1.23059	1.13261
ACP1	0.903426	2.7509
ACSF2	1.20278	0.397484
ACSF3	2.14012	3.92843
ACSL1	1.24559	1.0193
ACSL3	1.2825	0.77431
ACSL4	1.03472	1.46976
ACTA1	2.15436	1.32725
ACTB	0.601486	1.29075
ACTBL2	-1.17196	0.177356
ACTG1	0.498437	0.168535
ACTL6A	1.41517	1.18328
ACTN1	1.74307	1.89913
ACTN2	0.046141	0.011468
ACTN4	0.265346	0.369097
ACTR10	1.67142	0.955146
ACTR1A	0.575646	0.507043
ACTR1B	2.03266	0.596281
ACTR2	1.1266	1.33755
ACTR3	0.940167	2.15346
ACY1	0.75127	0.841241
ACYP1	2.14559	1.33939
ADAM10	2.7917	1.77339
ADAM9	1.81686	0.890195
ADAMTS1	1.35428	0.86251
ADAR	1.47408	0.751245
ADD1	1.52516	1.54052
ADD3	2.05814	2.4131
ADGRE5	0.110688	0.029103
ADH5	1.42847	1.76647
ADI1	0.970797	0.749597
ADK	0.652697	0.874075
ADO	2.09206	1.53017
ADPGK	1.5252	0.724105
ADPRS	1.27067	0.630664
ADRM1	0.885815	0.560144
ADSL	1.18051	1.01905
ADSS2	0.973862	1.45366
AFAP1	1.87867	0.798153
AFDN	0.840345	0.373899
AFG3L2	1.04116	0.341138
AGFG1	-0.70877	0.169993
AGK	1.25735	1.67253
AGL	0.836303	1.3972
AGO1	0.790578	0.472869
AGO2	2.02946	0.972379
AGPAT1	-0.07211	0.033851
AGPS	0.697144	0.663023
AGTRAP	0.300628	0.102605
AHCY	0.657292	0.616065
AHCYL1	0.838465	0.334356
AHCYL2	4.35851	0.59119
AHNAK	-0.35533	0.370941
AHSA1	0.394088	0.1291
AIDA	-0.11647	0.036501
AIFM1	1.10841	1.54102
AIFM2	0.811337	0.297644
AIMP1	0.93544	0.784449
AIMP2	0.742369	0.405704
AIP	0.564672	0.676397
AK1	1.59701	0.389138
AK2	0.725776	0.894554
AK3	1.80865	2.56546
AK4	0.803103	0.363085
AK5	-0.34055	0.134791
AK6	-0.33646	0.208958
AKAP12	-0.53199	0.204499
AKAP13	1.04414	0.886736
AKAP2	0.286654	0.179652
AKAP8L	0.294081	0.21009
AKAP9	3.1856	0.828279
AKR1A1	0.559219	1.53323
AKR1B1	0.919647	2.08773
AKR1C3	1.45209	0.864266
AKR1E2	2.12567	0.595803
AKR7A2	1.79577	1.85651
AKT1S1	-0.1846	0.057757
AKT2	1.15068	0.862806
ALB	6.23252	2.18488
ALCAM	1.22971	1.16183
ALDH16A1	1.12798	0.779061
ALDH18A1	0.644227	0.666707
ALDH1A3	0.747058	0.935791
ALDH1B1	1.32535	0.697115
ALDH1L2	1.75242	0.530374
ALDH3A2	0.984637	0.970629
ALDH4A1	1.58887	0.735288
ALDH6A1	-0.38788	0.449443
ALDH7A1	0.768879	0.899594
ALDH9A1	1.00786	1.48938
ALDOA	0.672113	0.844126
ALDOC	0.396988	0.152022
ALG2	0.0151	0.00381
ALG5	0.376436	0.233395
ALYREF	-0.05615	0.02467
AMIGO2	0.813377	0.14356
AMOTL2	-0.24545	0.175413
AMPD2	0.974182	1.2124
ANAPC7	2.63436	0.923138
ANK3	0.005003	0.00162
ANKFY1	0.372169	0.36208
ANKHD1	2.04579	0.723461
ANKLE2	2.12142	0.555445
ANKMY2	0.456719	0.196581
ANKRD13A	0.51841	0.266359
ANKRD17	-0.87405	0.201036
ANKRD28	0.346552	0.361275
ANKZF1	2.02213	1.05946
ANLN	0.504255	0.138989
ANO10	0.236506	0.242265
ANO6	2.23879	1.02829
ANP32A	0.18468	0.131052
ANP32B	0.722347	0.294498
ANP32E	0.344623	0.352764
ANPEP	0.718749	0.723192
ANXA1	0.148649	0.15678
ANXA11	0.919574	0.770399
ANXA2	-0.03191	0.068077
ANXA4	2.01148	1.18102
ANXA5	0.085611	0.069093
ANXA6	0.61149	1.07305
ANXA7	0.484372	0.844567
AP1B1	0.40817	0.216551
AP1G1	1.48073	1.6893
AP1M1	1.90487	1.73283
AP1S1	1.17928	0.799827
AP1S2	1.49024	1.08315
AP2A1	1.31721	0.695256
AP2A2	1.44091	0.878686
AP2B1	1.59458	0.843863
AP2M1	1.2171	0.991081
AP2S1	3.70969	1.54174
AP3B1	1.46195	0.652103
AP3D1	0.96887	0.863938
AP3M1	1.83308	1.09312
AP3S1	0.992473	1.5648
APEH	0.941116	1.20342
APEX1	1.13968	0.732193
API5	0.266514	0.181511
APIP	0.658094	0.429003
APMAP	0.504251	0.898041
APOA1	5.76165	1.33444
APP	0.475531	0.256007
APPL1	1.35412	0.563802
APRT	1.31473	0.989006
AQR	1.52099	1.21512
ARAF	2.46803	1.20417
ARAP1	2.29019	2.20456
ARCN1	1.09463	0.923026
ARF4	0.556249	0.519437
ARF5	1.17734	0.342589
ARF6	1.76974	1.02042
ARFGAP1	0.837346	0.65632
ARFGAP2	0.796251	1.03876
ARFGAP3	1.0332	0.479092
ARFGEF1	1.4438	1.41038
ARFGEF2	0.304932	0.095229
ARFIP1	0.842114	0.501077
ARFIP2	0.416482	0.120559
ARHGAP1	1.49666	1.65253
ARHGAP12	1.00541	1.12798
ARHGAP17	0.688979	0.616975
ARHGAP18	1.56301	2.81572
ARHGAP29	1.12439	0.653017
ARHGDIA	-0.28934	0.105978
ARHGDIB	0.527753	0.50327
ARHGEF1	1.68639	1.41525
ARHGEF2	1.0451	0.58491
ARHGEF7	0.57249	0.208506
ARIH1	1.39867	0.872898
ARIH2	1.95681	0.891893
ARL1	0.056889	0.021758
ARL2	1.14644	0.579327
ARL3	0.82371	1.32728
ARL6	1.99546	0.410406
ARL6IP1	0.622875	0.14666
ARL6IP4	0.626653	0.171997
ARL6IP5	1.77101	1.47533
ARL8B	0.700224	0.177344
ARMC6	0.768123	0.860543
ARMC8	0.492668	0.347851
ARMC9	0.969411	0.238026
ARMCX3	2.48765	2.81245
ARMH3	1.4727	0.573537
ARMT1	1.14983	0.938729
ARPC1A	1.58854	0.61281
ARPC1B	2.07628	1.09023
ARPC2	1.01296	1.48069
ARPC3	1.35205	1.53118
ARPC4	1.45882	0.951772
ARPC5	0.955005	1.39374
ARPC5L	0.933248	0.428677
ARPP19	0.781545	0.432322
ARRB2	-0.02838	0.009425
ASAP1	0.946326	0.513935
ASCC2	1.23074	0.649315
ASCC3	1.54578	0.732192
ASF1A	1.12617	0.364526
ASF1B	3.44712	1.65294
ASH2L	0.157615	0.031657
ASMTL	1.08976	0.848377
ASNS	0.94707	0.628121
ASPH	0.494252	0.242403
ASPSCR1	0.792492	0.65052
ATAD3A	0.405358	0.113461
ATAD3B	-0.16659	0.024077
ATE1	1.32634	0.550256
ATG101	1.0862	1.04159
ATG16L1	0.891807	1.13826
ATG3	1.66356	1.29161
ATG4B	1.8821	2.21632
ATG5	2.29462	1.23005
ATG7	0.329916	0.095431
ATIC	0.51026	0.569987
ATL2	1.97112	1.05029
ATL3	0.69058	0.803441
ATOX1	1.16718	0.549125
ATP13A1	1.12847	0.294477
ATP1A1	0.676068	1.12686
ATP1B1	2.35453	1.5176
ATP1B3	2.36123	1.17765
ATP2A2	0.962116	1.42865
ATP2B1	0.706439	0.411832
ATP2B4	1.43461	1.45852
ATP2C1	0.57113	0.264867
ATP5F1A	0.112913	0.168289
ATP5F1B	0.131959	0.138972
ATP5F1C	0.352773	0.241767
ATP5F1D	1.53093	0.860862
ATP5MD	1.8754	0.962097
ATP5ME	1.2738	0.741638
ATP5MF	2.61201	0.765751
ATP5MG	1.00356	1.00247
ATP5PB	0.605638	0.382367
ATP5PD	0.488928	0.223717
ATP5PF	0.586451	0.311079
ATP5PO	1.08552	0.554567
ATP6AP1	0.76803	1.61624
ATP6V0A1	3.45414	1.35873
ATP6V0A2	0.472725	0.23785
ATP6V0D1	1.69969	0.985693
ATP6V1A	0.990312	1.8666
ATP6V1B2	1.20302	0.617764
ATP6V1C1	1.72315	1.2906
ATP6V1D	0.889921	0.78782
ATP6V1E1	1.01535	0.729621
ATP6V1F	0.859353	0.301717
ATP6V1G1	1.49757	1.50033
ATP6V1H	0.678396	0.735026
ATPAF1	0.122622	0.067479
ATXN10	0.572241	0.509277
ATXN2	0.888579	0.997051
ATXN2L	0.427042	0.416386
ATXN3	0.72099	1.25586
ATXN7L3B	0.802605	0.840178
AUP1	-0.42267	0.074035
AURKA	1.73007	0.348222
AVL9	0.519114	0.22257
AXL	1.24758	0.604098
B2M	1.97354	1.21304
B3GALT6	0.334319	0.142386
B3GAT3	1.36553	1.82757
BABAM1	-0.71692	0.30668
BABAM2	0.785834	0.303905
BAG2	0.497761	0.199911
BAG3	-0.57944	0.309298
BAG4	0.18638	0.043505
BAG5	2.01337	1.85728
BAG6	1.08404	1.25436
BANF1	1.15626	0.56529
BASP1	-0.35242	0.145639
BAX	1.19663	1.67136
BCAP31	0.947933	0.462868
BCAR1	-0.22479	0.131104
BCAR3	1.23461	1.09801
BCAS2	0.28386	0.088336
BCAT1	0.694749	0.509631
BCAT2	0.271974	0.072899
BCCIP	1.06652	1.26512
BCHE	1.22394	1.4741
BCL2L13	-0.56747	0.12015
BCLAF1	0.288081	0.310888
BCS1L	1.36004	0.867553
BDH1	1.2969	0.674388
BET1	2.2901	2.45869
BET1L	0.585723	0.501603
BICD2	0.812333	0.846848
BID	1.47019	0.695255
BIN3	1.6914	0.857638
BIRC2	0.606948	0.261492
BIRC3	0.314152	0.129798
BIRC6	1.81481	1.1876
BLMH	2.34503	1.41805
BLOC1S2	0.357153	0.1282
BLVRA	2.06033	1.65236
BLVRB	0.459782	0.436406
BMS1	0.738253	0.283932
BNIP1	0.839773	0.69263
BOLA2	0.732613	0.310352
BOP1	1.23808	2.29675
BPNT1	0.827678	1.47625
BPNT2	0.227941	0.1282
BRAT1	1.55636	0.779804
BRCC3	0.400968	0.368143
BRD2	1.0839	0.330576
BRI3BP	3.77504	1.76134
BRIX1	0.875544	0.318954
BRK1	0.484576	0.143987
BROX	2.33264	0.7077
BSG	0.778471	0.517206
BTAF1	1.00668	1.19511
BTF3	-0.09412	0.015862
BTF3L4	-1.29948	0.511662
BUB3	0.285041	0.444809
BUD23	1.63274	0.591504
BUD31	1.17996	0.440201
BYSL	0.911813	0.700318
BZW1	1.25964	1.4958
BZW2	0.831249	0.806812
C11orf68	0.508048	0.380609
C12orf29	1.27546	1.0937
C12orf57	0.753314	0.305761
C17orf75	1.49652	0.320209
C19orf25	0.605119	0.15113
C1QBP	-0.43834	0.142336
C20orf27	1.11645	1.61514
C2CD5	2.03798	1.9499
C5orf51	0.975265	1.28067
C6orf120	1.02746	0.242718
C7orf50	-0.23237	0.088117
C8orf33	1.34417	0.525516
C8orf82	2.61915	1.42546
C9orf78	0.701429	0.25338
CAB39	0.874605	0.360756
CAB39L	1.23599	1.68642
CACYBP	0.10801	0.194151
CAD	0.616546	0.867088
CALD1	0.595913	0.2402
CALM3	0.009452	0.002825
CALR	-0.13141	0.04845
CALU	-0.48124	0.26848
CAMK1	2.02606	0.742651
CAMK2G	0.429264	0.214924
CAND1	0.877586	0.857357
CANT1	1.37424	0.933786
CANX	0.633728	0.520731
CAP1	0.707055	1.85916
CAP2	0.394083	0.389383
CAPN1	2.14032	1.85034
CAPN2	0.560643	0.948882
CAPNS1	1.16942	0.626629
CAPRIN1	-0.21847	0.107292
CAPZA1	1.38234	0.792719
CAPZA2	0.835055	0.882618
CAPZB	0.889853	1.7303
CARM1	0.586716	0.433996
CARS1	0.925878	0.866175
CARS2	2.00535	1.29349
CASP3	2.38617	2.09616
CASP4	-0.0157	0.003306
CASP8	0.977276	0.713609
CAST	-0.24435	0.077846
CAT	2.56483	1.1211
CAV1	0.497892	0.458372
CAVIN1	0.11366	0.069248
CAVIN3	1.44427	0.417075
CBFB	0.87659	0.372216
CBL	1.27624	1.4692
CBR1	0.590726	0.875536
CBR3	0.986646	0.898751
CBSL	1.87121	0.82413
CBWD2	0.733329	0.372124
CBX1	0.163241	0.053899
CBX3	0.299674	0.259134
CBX5	-0.03048	0.016989
CC2D1A	0.906823	0.421778
CC2D1B	0.24893	0.115462
CCAR1	-0.29626	0.172904
CCAR2	0.702988	0.899671
CCDC124	-0.27728	0.120086
CCDC22	1.77137	3.03171
CCDC47	1.45744	1.05312
CCDC50	0.662555	0.150238
CCDC58	0.654545	0.669784
CCDC6	-0.78246	0.428778
CCDC93	1.69167	0.665984
CCDC97	0.972133	0.661956
CCDC9B	3.26605	0.813103
CCN1	-0.01067	0.005394
CCN2	1.13465	0.653305
CCND1	0.475351	0.275548
CCNH	1.6409	0.763909
CCNK	0.57577	0.254362
CCNL1	1.13161	0.299945
CCNT1	0.634217	0.383873
CCS	0.558282	0.323523
CCT2	0.360318	0.327453
CCT3	0.342648	0.877808
CCT4	0.458733	0.735555
CCT5	0.51151	0.48907
CCT6A	0.194446	0.225202
CCT7	0.664062	0.66247
CCT8	0.600892	1.59651
CCZ1B	0.833308	0.242236
CD151	1.61505	0.71565
CD276	1.03911	0.711258
CD2AP	0.73078	0.759496
CD2BP2	-0.44739	0.186162
CD44	1.42115	0.746727
CD47	1.28101	0.750667
CD59	0.96744	0.416266
CD63	0.29574	0.085501
CD81	1.53183	0.791731
CDC123	0.927246	0.959002
CDC20	2.63412	1.04717
CDC37	0.378161	0.252912
CDC42	1.15688	1.10354
CDC42BPB	2.09509	0.865871
CDC42EP1	0.551579	0.462862
CDC5L	0.512745	0.319707
CDC73	0.815646	0.581844
CDCA3	0.0988	0.040996
CDH13	0.303473	0.073508
CDH2	0.961711	0.12793
CDK1	0.656884	0.782735
CDK11A	1.65092	0.413966
CDK12	1.88068	0.766208
CDK2	1.28967	0.728197
CDK4	0.984065	1.36921
CDK5	1.5387	1.00894
CDK5RAP3	1.33013	1.83247
CDK6	1.75259	1.40472
CDK7	1.24459	0.787565
CDK9	1.1294	1.05921
CDKAL1	0.298949	0.143646
CDKN2A	0.538136	0.721693
CDKN2AIPNL	0.889524	0.528515
CDS2	1.24902	1.42638
CDV3	0.932691	0.928444
CEBPZ	0.755568	0.543695
CELF1	1.14434	0.328034
CEP170	-0.39394	0.564395
CEP41	-0.7028	0.45062
CEP97	1.81898	0.843839
CERS2	0.945669	0.872888
CERT1	0.364727	0.104766
CETN2	2.06522	0.723804
CFAP20	1.71538	1.34547
CFDP1	0.212403	0.144159
CFL1	0.089514	0.057782
CFL2	0.200168	0.169866
CHCHD1	0.573904	0.350797
CHCHD2	0.40156	0.45441
CHCHD4	-0.42427	0.09749
CHCHD5	1.08059	0.52543
CHD1	0.367684	0.134379
CHERP	0.523053	0.355604
CHID1	0.063726	0.026639
CHMP1A	2.22075	0.901399
CHMP2A	-0.95763	0.391763
CHMP2B	0.849395	0.771763
CHMP4A	1.8749	1.16697
CHMP4B	0.322291	0.200909
CHMP5	-0.4737	0.207526
CHMP7	1.60663	0.829444
CHORDC1	0.429377	0.810905
CHP1	1.12751	1.94999
CHRAC1	0.960501	1.086
CHST14	0.789258	0.470093
CHUK	1.05009	0.403896
CHURC1	-0.14546	0.0314
CIAO1	0.611701	0.340394
CIAO2A	0.525396	0.152824
CIAO2B	0.014817	0.006772
CIAPIN1	0.72066	0.668872
CIP2A	1.1373	0.821138
CIRBP	0.847245	0.315005
CISD1	0.842059	0.47851
CISD2	1.00698	0.783299
CIT	0.257194	0.07091
CKAP4	0.553212	0.56423
CKAP5	0.479445	0.165161
CKS1B	0.494887	0.199469
CLASP2	1.63226	0.915904
CLEC11A	2.1735	0.633109
CLGN	-0.04388	0.015336
CLIC1	0.316211	0.370833
CLIC4	0.25895	0.146258
CLINT1	-0.08438	0.055908
CLIP1	-0.6361	0.254887
CLIP2	1.74224	0.703357
CLMN	1.36592	0.676849
CLMP	1.1088	0.673307
CLNS1A	0.14809	0.136803
CLPB	1.57919	0.465853
CLPP	0.111591	0.041839
CLPTM1	1.53849	0.527094
CLPTM1L	2.10611	1.33023
CLPX	0.660941	0.634959
CLTA	1.90906	0.660884
CLTB	0.384848	0.144717
CLTC	0.738525	0.852571
CLUH	1.03194	1.20157
CMAS	-0.13322	0.039301
CMIP	1.81183	1.21619
CMPK1	0.682364	1.16069
CMSS1	1.50922	0.585628
CMTR1	1.71321	2.05511
CNBP	1.07704	0.435592
CNDP2	0.966425	1.46402
CNN2	2.22512	1.05361
CNN3	0.430468	0.382907
CNOT1	1.35859	1.09452
CNOT10	0.859651	0.52612
CNOT2	2.60406	0.584397
CNOT3	1.17021	1.15202
CNOT7	-0.01753	0.007452
CNP	0.469747	0.305724
CNPY2	0.120992	0.043151
CNPY3	0.639017	0.138696
CNRIP1	1.35746	0.43366
COA4	0.561883	0.189931
COA6	1.34756	1.25251
COA7	-0.23082	0.079484
COASY	2.33618	0.934028
COG1	1.3768	0.68598
COG2	0.56307	0.190397
COG3	2.00798	1.19326
COG4	1.00711	0.858112
COG5	2.08731	1.81902
COG6	0.888132	0.445938
COG8	0.536702	0.518896
COL6A1	0.895871	0.34206
COL6A2	-0.51453	0.155024
COLEC12	2.45785	0.80367
COLGALT1	0.46971	0.355363
COMMD1	-0.49861	0.24571
COMMD3	0.444625	0.202234
COMMD4	1.14825	0.230941
COMMD5	0.691625	0.664069
COMMD7	1.62084	0.846744
COMMD8	0.565596	0.098177
COMMD9	0.569444	0.187401
COMT	1.30018	0.599048
COPA	0.662279	0.783408
COPB1	0.811512	0.691502
COPB2	0.606965	1.13073
COPE	0.119312	0.048637
COPG1	0.439782	0.574185
COPG2	0.69333	1.08207
COPS2	1.29555	2.27559
COPS3	1.60804	0.527269
COPS4	0.305522	0.218114
COPS5	1.24592	1.1737
COPS6	1.23745	3.65524
COPS7A	0.915442	0.948043
COPS7B	1.37309	2.13774
COPS8	0.742463	0.612291
COPZ1	1.30387	1.51152
COQ3	1.39251	0.47436
COQ8A	1.19461	0.797204
COQ9	0.728405	0.596374
CORO1B	1.26606	3.43086
CORO1C	1.84152	2.04318
CORO7	0.967114	0.416521
COTL1	0.618949	0.95074
COX17	2.39441	2.5519
COX4I1	2.20437	1.89774
COX5A	1.30192	0.758472
COX5B	1.41972	1.00382
COX6B1	1.92917	1.51574
COX6C	2.50052	0.803924
COX7A2	0.817016	0.913947
CPA4	0.627374	0.839797
CPD	1.97191	1.65252
CPNE1	0.759944	0.796655
CPNE3	0.617892	0.321878
CPOX	0.334856	0.428196
CPS1	3.53594	1.7539
CPSF2	0.33993	0.466724
CPSF3	-1.2847	0.747927
CPSF6	0.514148	0.347666
CPSF7	0.345142	0.207675
CPT2	2.00224	1.92926
CRAT	0.453852	0.296847
CRELD2	1.98852	0.313471
CRK	0.432772	0.312764
CRKL	1.32262	0.867515
CRLF3	0.570818	0.175598
CRNKL1	0.882878	0.476245
CRTAP	0.92766	1.74802
CRYL1	1.48283	1.16157
CRYZ	1.28871	0.878904
CRYZL1	0.939585	0.617411
CS	0.367112	0.404288
CSDE1	0.231455	0.397375
CSE1L	0.723306	0.946551
CSK	1.79466	1.65463
CSNK1A1	1.18402	0.729484
CSNK1D	0.711106	0.385406
CSNK2A1	0.790821	0.725904
CSNK2A2	1.37328	1.79435
CSNK2B	1.11176	1.57767
CSRP1	0.999382	0.923344
CSTB	1.18547	1.51919
CSTF1	0.429992	0.445184
CSTF2	1.25998	0.455905
CSTF3	-0.20533	0.066991
CTBP1	0.180928	0.127872
CTBP2	0.412805	0.702658
CTH	1.01592	0.878643
CTNNA1	0.714604	0.955754
CTNNB1	1.07154	0.858545
CTNNBL1	0.868898	1.00148
CTNND1	2.1388	1.1348
CTPS1	1.14078	1.32301
CTPS2	1.23488	1.03229
CTR9	1.48887	1.41088
CTSA	1.19565	2.17854
CTSB	0.445974	0.817619
CTSC	1.08125	4.59049
CTSD	1.14897	0.655955
CTSZ	0.498332	0.807401
CTTN	0.179373	0.269699
CTTNBP2NL	0.869345	0.199208
CTU1	2.75093	0.625429
CTU2	1.24413	0.733378
CUL1	0.823463	1.25634
CUL2	1.5625	1.13748
CUL3	0.612789	0.743341
CUL4A	1.20327	0.411995
CUL4B	1.3596	0.849156
CUL5	1.36874	0.539093
CUL7	1.96136	0.525848
CUTA	0.670019	0.410193
CWC15	2.71165	1.68132
CWC22	2.21168	0.982184
CWC27	1.21934	0.789649
CWF19L1	0.519118	0.273067
CXCL5	0.560375	0.525576
CXorf38	1.39862	0.742494
CYB5A	0.253194	0.180772
CYB5B	0.53598	0.350539
CYB5R1	1.46554	0.919859
CYB5R3	0.863065	0.870717
CYBC1	2.4773	1.46321
CYC1	1.26736	0.488768
CYCS	1.59739	0.599114
CYFIP1	1.69712	0.785389
CYP20A1	1.46861	0.892925
CYP51A1	1.52514	0.562604
CYRIB	1.18805	1.49065
CZIB	0.123003	0.100994
DAD1	1.73413	0.805862
DAGLB	0.370712	0.297769
DAP3	0.779969	0.934227
DARS1	0.540161	0.964409
DARS2	0.248502	0.210826
DAXX	2.24996	0.945164
DAZAP1	2.97624	0.591387
DBI	0.277284	0.236885
DBN1	0.061174	0.026466
DBNL	0.566849	0.543187
DBR1	2.38299	1.05649
DBT	-0.48398	0.151985
DCAF1	1.4911	1.0087
DCAF13	1.13049	0.947414
DCAF7	0.936146	0.707438
DCAF8	0.373966	0.181251
DCAKD	1.70131	0.742757
DCBLD2	1.96679	0.73645
DCD	-0.15507	0.056372
DCK	0.804049	1.22513
DCP1A	1.23927	0.931929
DCPS	1.48421	0.750789
DCTD	2.04526	0.943397
DCTN1	0.8392	1.61362
DCTN2	0.326005	0.201811
DCTN3	-0.03793	0.015988
DCTN4	0.751035	0.845513
DCTN5	0.807799	0.261607
DCTPP1	0.933333	0.398831
DCUN1D1	0.504336	0.156194
DCUN1D5	1.16538	0.5336
DCXR	1.67527	1.27317
DDAH1	0.585874	0.370315
DDAH2	0.946956	0.245937
DDB1	1.02635	1.12978
DDI2	1.28983	0.351376
DDOST	0.986981	1.25044
DDR2	0.063389	0.035006
DDRGK1	1.38943	1.01101
DDT	2.15582	0.868549
DDX1	0.676274	0.549175
DDX17	-0.59869	0.631987
DDX18	0.09295	0.037096
DDX19A	1.37926	1.86747
DDX20	2.43016	1.69694
DDX21	0.582979	0.620171
DDX23	1.30409	0.669474
DDX24	-0.60221	0.203133
DDX27	0.299971	0.160188
DDX39A	2.09091	0.898665
DDX39B	-1.08755	0.463283
DDX3X	0.578997	1.28194
DDX42	-0.11884	0.091844
DDX46	-0.02368	0.011586
DDX47	1.43265	0.825958
DDX5	0.835447	1.09516
DDX6	0.681395	1.74648
DECR1	2.07537	1.78906
DEGS1	1.90382	0.757611
DEK	1.25064	0.541526
DENND10	1.17006	0.870181
DENND4C	0.646705	0.266176
DENR	0.228459	0.07605
DERA	1.69721	2.28307
DERL1	2.78522	2.018
DERL2	1.48662	0.884253
DFFA	0.385517	0.570611
DHCR24	1.54566	0.87982
DHCR7	1.15413	0.39049
DHFR	1.15991	0.396531
DHPS	1.09267	1.54156
DHRS1	1.60364	0.8387
DHRS7	1.57647	0.807867
DHTKD1	0.522953	0.220294
DHX15	1.23623	0.841178
DHX16	0.666022	0.228978
DHX29	1.0756	0.887013
DHX30	1.09415	1.09997
DHX36	2.80586	1.31986
DHX38	0.612251	0.384373
DHX57	0.809306	0.672369
DHX9	0.68147	0.765058
DIABLO	0.5267	0.647365
DIAPH1	1.95264	2.1334
DIEXF	0.923123	0.656571
DIMT1	1.51873	0.988708
DIP2B	-0.11425	0.018674
DIS3	0.980423	1.04813
DIS3L2	-0.38778	0.193067
DKC1	0.956432	0.406449
DLAT	0.567034	0.395839
DLD	0.449637	0.574772
DLG1	0.763257	0.530418
DLGAP4	1.72442	0.812339
DLST	0.626451	0.636319
DNAAF5	1.0099	1.22042
DNAJA1	0.588128	0.947894
DNAJA2	0.414961	0.325203
DNAJA3	1.63763	0.753404
DNAJB1	0.172168	0.215287
DNAJB11	-0.43344	0.201917
DNAJB12	1.73622	1.06098
DNAJB4	0.727606	0.259977
DNAJB6	0.364338	0.212272
DNAJC1	1.70338	1.77951
DNAJC10	1.26115	1.02048
DNAJC13	1.78216	3.53089
DNAJC17	1.70118	1.85722
DNAJC19	1.81569	1.30511
DNAJC2	1.36045	0.913497
DNAJC21	0.426643	0.175671
DNAJC3	0.821089	0.675749
DNAJC5	-0.05915	0.015913
DNAJC7	0.362347	1.10962
DNAJC8	0.024569	0.013384
DNAJC9	1.18371	0.655179
DNM1	0.641582	0.350396
DNM1L	1.23021	2.20698
DNM2	1.16697	1.47457
DNMBP	0.649206	0.722982
DNMT1	1.30122	0.543347
DNPEP	0.495858	0.331412
DNPH1	0.597069	0.690865
DOCK10	-0.07346	0.020036
DOCK7	0.540235	0.203621
DOHH	0.534475	0.386405
DPH5	0.646634	0.322926
DPM1	1.55135	0.669078
DPM3	1.7166	0.322941
DPP3	0.575651	0.955861
DPP7	0.216846	0.161872
DPP9	0.581439	0.544191
DPY30	1.34188	0.564059
DPYSL2	0.367031	0.301465
DPYSL3	0.291503	0.597331
DR1	-0.67018	0.532649
DRAP1	1.58456	0.582551
DRG1	0.587506	0.795443
DRG2	1.13665	0.768972
DST	0.900205	0.679646
DSTN	1.03578	0.824702
DTD1	0.705541	0.25171
DTYMK	1.25485	0.801839
DUS3L	1.01978	0.607674
DUSP12	1.38195	0.536636
DUSP3	1.6151	1.45903
DUT	0.039972	0.089477
DVL2	-0.58895	0.090802
DYNC1H1	0.324068	0.341318
DYNC1I2	-0.34926	0.157386
DYNC1LI1	0.570757	0.310807
DYNC1LI2	0.346338	0.111749
DYNC2H1	0.746665	0.212418
DYNLL1	0.578183	0.117473
DYNLL2	0.851569	0.235079
DYNLRB2	-0.05663	0.019251
DYNLT1	1.26866	0.560338
DYNLT3	-0.42884	0.114712
EBNA1BP2	1.05782	0.48059
ECD	0.262496	0.072594
ECH1	1.86847	0.827299
ECHDC1	1.22197	1.70292
ECHS1	0.928445	0.51758
ECI1	1.00771	1.56917
ECI2	0.614569	1.28169
ECPAS	1.0086	0.818718
EDC3	-0.00714	0.004183
EDC4	1.27462	1.44548
EDEM3	2.07055	1.44607
EDF1	0.957454	0.585207
EEA1	0.002453	0.001655
EEF1A1	0.320554	0.174707
EEF1AKNMT	1.15535	0.96771
EEF1B2	0.104021	0.061354
EEF1D	-0.05828	0.063212
EEF1E1	1.35759	1.04136
EEF1G	0.399883	0.410731
EEF2	0.391209	0.363226
EEF2K	1.33528	0.305668
EEFSEC	1.30166	0.666297
EFHD2	0.336678	0.358644
EFL1	2.45225	1.02485
EFTUD2	0.428422	0.524639
EGFR	0.862315	1.52723
EGLN1	1.46499	0.650558
EHBP1	1.60008	0.633291
EHBP1L1	0.685964	0.252671
EHD1	0.793268	1.69418
EHD2	2.0093	0.790183
EHD4	0.431427	0.477062
EIF1	1.48819	0.768226
EIF1AD	0.279316	0.233419
EIF1AX	0.564651	1.00867
EIF2A	1.08731	1.04434
EIF2AK2	1.187	0.981134
EIF2AK4	0.621073	0.313595
EIF2B1	1.39316	2.12543
EIF2B2	0.812413	0.496725
EIF2B3	1.57202	1.35023
EIF2B4	0.845809	0.731731
EIF2B5	1.24782	1.35368
EIF2D	0.044226	0.020658
EIF2S1	0.390932	0.970769
EIF2S2	0.109653	0.042231
EIF2S3	0.643961	0.688298
EIF3A	0.833257	0.976073
EIF3B	0.511854	0.862915
EIF3CL	1.70499	0.172888
EIF3D	0.805781	1.14133
EIF3E	0.721	0.726904
EIF3F	0.480496	0.410655
EIF3G	-0.38234	0.326991
EIF3H	0.876356	0.506869
EIF3I	0.759029	0.393809
EIF3J	0.457627	0.588389
EIF3K	0.616064	0.415166
EIF3L	0.782769	1.22378
EIF3M	0.400468	0.482666
EIF4A1	0.606797	0.524458
EIF4A2	0.297228	0.124954
EIF4A3	1.19155	1.19162
EIF4B	0.652691	0.658829
EIF4E	1.36999	0.537632
EIF4EBP1	0.660781	0.1996
EIF4G1	0.402486	0.951761
EIF4G2	0.952971	0.726017
EIF4G3	2.77593	2.39901
EIF4H	0.814996	0.532041
EIF5	0.405408	0.379861
EIF5A	-0.00909	0.004405
EIF5B	0.454394	0.505005
EIF6	0.071237	0.090628
EIPR1	0.662956	0.375057
ELAC2	0.397639	0.866871
ELAVL1	1.05958	1.54085
ELMOD2	1.02837	1.11667
ELOB	1.88674	1.22998
ELOC	0.580629	0.344182
ELOVL1	1.56136	1.12513
ELOVL5	2.70034	1.04391
ELP1	0.420131	0.323472
ELP2	1.3762	0.520842
ELP3	0.676071	0.343858
ELP4	-1.14272	0.39134
EMC1	0.401649	0.181011
EMC2	0.604152	0.5337
EMC3	0.770144	0.466042
EMC4	1.23768	0.750882
EMC6	1.51331	0.70139
EMC7	1.01127	0.255476
EMC8	1.15438	0.523513
EMD	1.08618	0.972066
EMG1	2.13647	0.988754
EML2	2.65422	1.01943
EML3	0.9806	0.867344
EML4	1.52853	1.51237
ENAH	1.70383	0.562824
ENDOD1	1.80456	1.30228
ENG	0.992959	1.23039
ENO1	0.093676	0.078004
ENO2	1.14499	0.734492
ENOPH1	0.689358	0.350896
ENPP1	-1.24934	0.451118
ENPP4	1.6562	0.776616
ENY2	0.893304	1.034
EOGT	2.3713	1.36296
EPB41	1.59356	0.823088
EPB41L2	-0.14567	0.06902
EPHA2	0.760231	1.54033
EPHX1	1.17601	0.682414
EPN1	-0.12567	0.057678
EPRS1	0.955953	0.903308
EPS15	0.850975	0.808778
EPS15L1	0.654572	0.57002
ERAL1	1.16393	1.24601
ERAP1	1.57733	1.94541
ERBIN	1.45666	0.834211
ERC1	-1.65462	0.810309
ERCC2	1.49556	1.23692
ERCC3	1.64739	0.916485
ERCC6L	0.803222	0.666451
ERGIC1	1.48148	0.51115
ERGIC2	0.485274	0.194261
ERGIC3	0.382056	0.242546
ERH	0.746408	1.01568
ERI1	-0.15698	0.080585
ERI3	1.11007	0.36045
ERLEC1	1.39353	0.829595
ERLIN1	1.35736	0.635692
ERLIN2	0.892879	1.48598
ERO1A	0.754822	0.746994
ERP29	0.115139	0.107404
ERP44	0.200134	0.164819
ERRFI1	0.505939	0.171315
ESD	0.515374	0.316234
ESF1	0.011672	0.005705
ESM1	0.068719	0.033143
ESYT1	1.68861	2.03985
ESYT2	1.40427	1.80123
ETF1	1.19223	0.868223
ETFA	0.754853	0.619695
ETFB	0.854322	1.09926
ETHE1	0.397166	0.141168
EVA1A	0.385944	0.283324
EWSR1	0.243831	0.234787
EXOC1	1.69567	0.647893
EXOC2	1.91569	0.707115
EXOC4	1.39967	0.412352
EXOC5	2.21256	1.64268
EXOC7	1.79781	0.96861
EXOC8	0.239367	0.071852
EXOSC1	1.7519	1.57638
EXOSC10	2.47885	0.992457
EXOSC2	0.146835	0.075681
EXOSC3	0.777545	0.266052
EXOSC4	0.325307	0.262798
EXOSC5	0.601051	0.353629
EXOSC6	2.06003	1.21066
EXOSC7	1.69271	0.901125
EXOSC8	2.48323	2.00967
EXOSC9	0.972538	2.18793
EZR	0.520575	0.442584
F8A1	1.49759	1.25752
FABP5	0.770772	0.838657
FADD	0.787761	0.319839
FAF1	0.79635	2.08385
FAF2	1.55044	1.30172
FAH	1.91174	0.743039
FAHD1	0.293263	0.291448
FAHD2A	0.888854	0.72559
FAM107B	0.581901	0.116806
FAM114A1	-0.21508	0.118886
FAM114A2	-0.18645	0.0367
FAM118B	2.24064	0.675151
FAM120A	1.16633	1.44
FAM136A	0.382758	0.118733
FAM160B1	1.37244	0.93458
FAM162A	0.444321	0.159869
FAM177A1	1.30232	1.01526
FAM207A	1.50326	0.686525
FAM20B	1.25138	0.857901
FAM3C	1.3366	1.66814
FAM50A	-0.18015	0.117381
FAM91A1	1.21064	0.581528
FAM98A	0.415611	0.877535
FAM98B	0.762739	0.948973
FANCD2	1.94447	1.30906
FANCI	0.741234	0.393492
FAR1	1.1702	0.531804
FARS2	-1.03452	0.382881
FARSA	0.600702	1.10967
FARSB	1.09369	0.665062
FASN	0.356949	0.367249
FASTKD2	1.43946	1.15594
FASTKD5	1.27649	0.501822
FAU	0.899607	0.16614
FBL	1.20441	0.622363
FBLIM1	0.968223	0.262733
FBXL18	2.82977	0.599657
FBXO22	2.08088	0.835493
FBXO30	0.896134	0.465029
FBXO7	2.13075	1.82165
FCHO2	0.53953	0.242559
FDFT1	-0.03458	0.014799
FDPS	0.806929	0.639309
FDX1	-0.73895	0.308527
FEN1	-0.36319	0.138605
FERMT1	1.49769	1.46602
FERMT2	0.884443	0.685708
FGF1	2.16331	1.01257
FH	0.833193	1.08214
FHL1	2.98712	2.18894
FHL2	0.657287	0.80564
FHOD1	2.2166	2.52653
FIBP	0.45639	0.334008
FIS1	1.73561	0.933087
FKBP10	0.299075	0.325993
FKBP11	1.74237	0.770763
FKBP15	-1.40599	0.415803
FKBP1A	1.32207	1.09044
FKBP2	0.567522	1.10378
FKBP3	0.379515	0.465595
FKBP4	0.421595	1.01235
FKBP5	1.00437	0.740857
FKBP7	-0.4703	0.401689
FKBP8	0.975147	1.08991
FKBP9	0.884787	0.266432
FLAD1	-0.42171	0.067815
FLII	1.39773	0.830188
FLNA	1.80174	4.32458
FLNB	0.223642	0.610635
FLNC	0.089591	0.118783
FLOT1	1.60147	1.07514
FLOT2	-0.89543	0.188331
FLYWCH2	-1.49383	0.764027
FMNL1	-0.18002	0.150133
FMNL3	1.85291	1.00431
FMR1	1.53845	0.91188
FN1	2.3343	1.67325
FN3KRP	1.54407	0.910775
FNBP1	0.717532	0.274148
FNTA	0.782292	0.186801
FOCAD	1.83943	0.302094
FOSL1	0.953347	0.41971
FOXK1	-1.0665	0.314654
FRMD4A	-0.00089	0.000396
FRYL	1.13404	0.561819
FSCN1	0.985677	0.705923
FTL	0.568414	0.192587
FTO	1.0188	0.60282
FTSJ3	0.924188	0.210999
FUBP1	0.091664	0.068188
FUBP3	1.04696	0.895183
FUCA2	0.427647	0.153748
FUS	0.225397	0.22151
FUT8	1.91783	1.45009
FXN	0.798487	1.81255
FXR1	0.380234	0.447631
FXR2	1.36202	0.824861
FYCO1	2.29112	1.17738
G3BP1	0.374801	0.508396
G3BP2	0.017192	0.006434
G6PD	1.62797	1.35709
GAA	0.717149	0.260538
GABARAPL2	1.83654	0.890636
GABPA	0.230999	0.127427
GADD45GIP1	-0.42397	0.172784
GAK	1.78544	1.24482
GALE	0.225863	0.174609
GALK1	0.283842	0.152364
GALK2	1.7574	0.683698
GALNT2	0.615577	0.32565
GALNT6	0.429074	0.123788
GAMT	1.23702	0.484684
GANAB	0.544431	0.5951
GAPDH	0.457826	0.254299
GAPVD1	0.886025	1.49848
GAR1	0.231622	0.091635
GARS1	0.973606	0.48965
GART	1.04419	0.788579
GATB	2.10871	1.46314
GATD1	1.52424	0.650711
GATD3B	1.75481	2.21765
GBA	1.82565	1.23302
GBE1	0.940448	1.6778
GBF1	1.07063	1.34253
GCC2	0.571846	0.292041
GCDH	0.054877	0.021734
GCLC	0.900594	0.536849
GCLM	0.717727	0.421802
GCN1	0.82745	0.572162
GCSH	-0.05042	0.016362
GDI1	1.03304	1.57906
GDI2	0.57446	0.704113
GEMIN4	0.519013	0.203005
GEMIN5	0.633312	0.542945
GEMIN6	0.397707	0.232899
GEMIN7	-0.8581	0.314552
GET3	0.914327	1.04944
GET4	0.693588	1.19665
GFM1	0.440791	0.448554
GFM2	1.3871	1.50151
GFPT1	0.770448	1.4755
GFPT2	0.499237	0.408863
GFUS	1.16857	1.196
GGA3	1.11879	0.445227
GGCT	0.66321	0.162943
GGH	0.131512	0.0549
GID8	0.009875	0.003828
GIGYF2	0.043508	0.013013
GINS1	0.305382	0.084836
GINS2	0.64356	0.385275
GINS3	1.08429	1.01015
GINS4	0.944004	0.485504
GIPC1	-0.58702	0.559563
GIT1	1.44365	0.715064
GLB1	1.05477	1.70752
GLG1	0.382696	0.614968
GLMN	1.03781	0.428274
GLMP	0.742584	0.988589
GLO1	0.738904	0.648285
GLOD4	0.704812	0.682851
GLRX	1.26604	1.13065
GLRX3	0.096633	0.070104
GLRX5	1.06689	0.306252
GLS	0.9377	0.724516
GLTP	1.40551	1.49884
GLUD1	0.276585	0.277223
GLUL	0.727978	0.574404
GMDS	1.8404	1.03009
GMFB	0.727495	0.134111
GMPPA	1.7497	0.83839
GMPPB	2.11797	1.65365
GMPR2	0.220799	0.080273
GMPS	0.635704	0.843756
GNA11	1.05482	0.48993
GNA13	-0.34308	0.085599
GNAI1	2.45598	1.98724
GNAI2	1.45139	2.47432
GNAI3	0.971805	2.56522
GNAQ	3.20398	4.04951
GNAS	1.65077	1.58887
GNB1	1.05306	1.15949
GNB2	0.702116	0.65483
GNB4	1.69782	0.494233
GNE	0.918643	1.04296
GNG10	2.06686	1.69096
GNG12	1.48423	1.31758
GNL1	0.505444	0.338771
GNL2	1.01288	0.2695
GNL3	0.473906	0.165463
GNL3L	2.16836	0.787613
GNPAT	1.04757	1.15066
GNPDA1	0.373586	0.576011
GNPDA2	0.807855	0.206787
GNPNAT1	1.20783	1.14986
GNS	1.54883	0.972944
GOLGA2	1.31359	0.63946
GOLGA3	-0.87211	0.323841
GOLGA4	1.87571	0.535768
GOLGA5	0.411932	0.202681
GOLGA7	1.42819	1.17545
GOLGB1	0.478818	0.25376
GOLIM4	0.602715	0.433284
GOLM1	1.30557	1.2698
GOLPH3	1.00085	0.60077
GOLT1B	2.70416	0.641498
GON7	1.43318	0.490708
GOPC	0.294858	0.490495
GORASP2	0.404055	0.500392
GOSR1	0.081765	0.040295
GOT1	1.41231	0.9272
GOT2	0.695705	1.09336
GPAT4	1.82772	1.32735
GPD1L	2.12317	0.49152
GPD2	0.977682	1.35998
GPHN	-0.12161	0.041699
GPI	1.27768	0.920953
GPKOW	0.471989	0.294752
GPN1	0.588458	0.177938
GPR143	2.66563	1.87458
GPR89B	1.06927	1.66057
GPS1	1.25584	1.31562
GPSM1	0.610882	0.374198
GPX8	0.742192	0.333324
GRB2	1.4512	1.07744
GRHPR	0.740308	0.824223
GRIPAP1	0.296026	0.132806
GRK2	1.91205	1.49881
GRN	3.05479	1.7668
GRPEL1	-0.03208	0.014263
GRSF1	-0.4065	0.162382
GRWD1	0.102193	0.038303
GSDMD	1.74192	0.99367
GSDME	0.568233	0.557766
GSK3A	1.44897	1.4484
GSK3B	0.58687	0.396404
GSKIP	0.46765	0.394178
GSPT1	0.572913	0.918811
GSPT2	1.07214	0.80553
GSR	1.80044	1.82409
GSS	0.595611	0.620558
GSTCD	0.754887	0.925991
GSTK1	0.697306	1.12053
GSTM3	1.26873	1.4026
GSTO1	0.937432	0.691473
GSTP1	0.914263	0.859689
GSTT2B	1.05415	0.618281
GTF2A1	0.181183	0.069931
GTF2B	0.988662	1.66745
GTF2E1	0.079519	0.025458
GTF2E2	-0.31845	0.130571
GTF2F1	0.464354	0.701947
GTF2F2	-0.40715	0.098814
GTF2H1	0.992102	0.234005
GTF2H2	0.588257	0.327327
GTF2I	-0.35544	0.209989
GTF3C4	2.35975	5.12607
GTF3C5	1.79534	1.31878
GTPBP1	0.191064	0.102607
GTPBP10	0.969132	0.530086
GTPBP4	0.84691	1.2411
GTPBP6	1.14203	1.56946
GUF1	-0.65416	0.351471
GUK1	-0.21309	0.102108
GXYLT1	2.78938	3.48018
GYG1	0.314523	0.325909
GYS1	0.618801	0.761156
H1-5	2.17723	0.606012
H2AC20	-0.90311	0.155591
H3-3A	0.568338	0.096219
H4C1	0.160183	0.059663
H6PD	2.04893	0.981258
HACD2	-0.0608	0.015809
HACD3	1.33558	0.833508
HACL1	1.23718	1.45849
HADH	0.627965	0.340278
HADHA	1.00896	1.02172
HADHB	1.13972	0.60744
HAGH	1.46019	0.680653
HARS1	0.788076	1.49262
HARS2	2.74276	1.28809
HAT1	0.799499	1.61548
HAUS6	0.625904	0.20924
HAX1	-0.02275	0.021796
HBS1L	0.556292	0.602419
HCCS	0.477862	0.194373
HCFC1	0.645892	0.222754
HCLS1	0.182282	0.14897
HDAC1	2.99999	1.44567
HDAC2	0.032336	0.015186
HDDC2	0.054674	0.031935
HDGF	-0.48941	0.187069
HDGFL2	1.01967	0.539214
HDHD5	0.215142	0.29171
HDLBP	0.189755	0.173835
HEATR1	1.75564	0.601084
HEATR3	3.11777	1.36995
HEATR6	1.00891	0.204004
HEBP1	-0.20356	0.091574
HEBP2	0.796926	0.449692
HECTD1	1.43288	1.51783
HERC2	1.27999	0.517593
HERC4	1.78797	1.46361
HEXA	0.778353	0.353071
HEXB	0.824154	1.55806
HEXIM1	-0.22075	0.03155
HGH1	1.01732	1.14255
HGS	0.83741	1.32326
HIBADH	0.561905	0.305457
HIBCH	1.25112	1.27285
HIF1AN	0.471423	0.487101
HIKESHI	1.66251	0.969643
HINT1	0.775269	0.425945
HINT2	0.387129	0.151009
HINT3	1.15684	0.496779
HIP1	0.712972	0.408689
HIRIP3	0.470662	0.110664
HK1	1.98636	0.47466
HK2	0.268906	0.178957
HLA-A	1.16162	1.30465
HLA-B	3.45492	1.67121
HLA-C	1.52469	0.894938
HLTF	-0.90716	0.207875
HM13	-0.51894	0.234287
HMGA1	0.252732	0.104246
HMGB1	0.12535	0.092235
HMGB2	0.834579	0.249088
HMGB3	0.225465	0.07893
HMGCL	2.16948	0.950428
HMGCS1	-0.30758	0.126683
HMMR	1.44747	0.27711
HMOX2	1.01859	0.525917
HNRNPA0	0.952677	0.378486
HNRNPA1	0.106389	0.064758
HNRNPA2B1	-0.28868	0.305798
HNRNPA3	0.328761	0.303127
HNRNPAB	0.295457	0.066968
HNRNPC	0.286864	0.142628
HNRNPD	0.495373	0.515673
HNRNPDL	-0.46186	0.146451
HNRNPF	0.230279	0.138784
HNRNPH1	-0.115	0.099444
HNRNPH2	-0.30821	0.085292
HNRNPH3	-0.3242	0.148529
HNRNPK	0.085849	0.040401
HNRNPL	0.950284	0.749086
HNRNPLL	0.748286	0.362787
HNRNPM	0.012702	0.007443
HNRNPR	-0.13197	0.066008
HNRNPU	0.388909	0.879697
HNRNPUL1	0.765279	1.00592
HNRNPUL2	0.187165	0.124126
HOMER3	2.47937	0.749538
HOOK3	0.427942	0.152279
HPCAL1	0.805758	3.00374
HPDL	1.08577	0.953692
HPRT1	0.691919	0.877847
HPS3	1.21162	0.727131
HPS6	-0.07878	0.011071
HS1BP3	1.54817	0.76932
HS2ST1	1.40873	1.93984
HSBP1	0.121305	0.031909
HSD17B10	1.14334	0.5663
HSD17B11	1.3933	1.11654
HSD17B12	1.30134	0.754668
HSD17B4	-0.15792	0.055506
HSDL1	1.54525	1.26507
HSDL2	0.431588	0.161066
HSF1	0.69957	0.667337
HSP90AA1	-0.80196	0.52606
HSP90AB1	0.573079	0.681924
HSP90AB4P	2.379	0.978782
HSP90B1	-0.06215	0.081189
HSPA13	0.6702	0.544833
HSPA14	1.06164	2.24904
HSPA1B	0.233234	0.389297
HSPA2	0.208112	0.090982
HSPA4	0.530191	0.831149
HSPA4L	0.575061	1.03952
HSPA5	-0.10541	0.084983
HSPA8	0.005772	0.008211
HSPA9	-0.1922	0.258724
HSPB1	0.353568	0.395073
HSPB11	0.881846	0.271409
HSPBP1	0.552957	1.0947
HSPD1	-0.16469	0.142751
HSPE1	0.220894	0.167839
HSPH1	0.273696	0.779237
HTATIP2	1.26497	0.779446
HTATSF1	0.044547	0.01638
HTRA2	1.3735	0.158838
HTT	0.537091	0.369603
HUWE1	0.957236	0.868605
HYI	0.952181	0.71765
HYOU1	0.163764	0.12304
HYPK	-0.42849	0.377637
IARS1	0.491116	0.506439
IARS2	0.540088	1.00815
ICAM1	0.879317	1.86081
IDE	0.498852	0.620578
IDH1	0.907361	0.875305
IDH2	3.12148	2.87257
IDH3A	0.945228	2.11128
IDH3B	0.293625	0.20855
IDH3G	0.750067	0.322716
IDI1	0.170407	0.157029
IER3IP1	1.54756	0.646456
IFI16	-0.56888	0.207793
IFI35	-0.16753	0.091593
IFIT5	1.44498	0.448852
IFITM2	1.48282	1.63779
IFRD2	1.34109	1.85605
IFT27	1.57737	0.464348
IGBP1	-0.07416	0.029875
IGF2BP1	0.676183	0.557289
IGF2BP2	1.48538	1.28456
IGF2BP3	1.21035	0.818837
IGF2R	0.418787	0.172861
IGHG1	5.85255	1.79584
IGKC	5.70952	1.65546
IK	0.57758	0.21009
IKBIP	-0.9373	0.279553
IKBKB	1.85185	1.49873
IKBKG	0.914515	0.887207
IL1B	1.01431	0.85079
ILF2	0.532501	0.578568
ILF3	0.616114	2.13372
ILK	6.12936	2.62304
ILKAP	3.18998	1.49538
ILVBL	2.50588	0.408538
IMPA1	1.82689	1.82203
IMPDH1	0.299147	0.335502
IMPDH2	0.256089	0.549968
INF2	2.13002	2.17796
INPP1	0.76664	0.546408
INPPL1	0.844295	0.476812
IPO11	-0.17524	0.055518
IPO13	0.171131	0.040311
IPO4	0.93248	0.558546
IPO5	0.718147	0.477757
IPO7	0.934881	0.6011
IPO8	1.65477	1.01494
IPO9	0.888838	0.535739
IQGAP1	0.412691	0.436208
IQGAP3	1.14562	0.263726
IRAK1	0.670695	0.889094
IRAK4	1.26392	1.73771
IRF2BP1	1.23216	0.445213
IRF2BP2	0.880809	0.431037
IRF2BPL	1.83901	0.844735
IRF3	0.734249	1.35131
IRGQ	1.48001	0.829673
ISOC1	1.58547	1.59723
ISOC2	2.92335	0.90556
IST1	1.64007	0.500711
ISY1	-0.0134	0.006731
ITCH	1.55078	0.592717
ITGA2	1.40728	0.600827
ITGA3	1.37024	0.690675
ITGA4	3.23047	0.825709
ITGA5	1.20148	2.91312
ITGA6	1.32499	1.57162
ITGAV	0.879034	0.879285
ITGB1	0.936563	1.29874
ITGB2	0.565895	0.143792
ITGB5	0.89602	0.834345
ITPA	1.04642	0.756209
IVD	1.72549	0.61323
IVNS1ABP	4.00061	0.584886
IWS1	0.702194	0.317068
JAGN1	1.24447	0.286402
JAK1	2.20872	0.614359
JMJD6	1.48157	0.965683
JPT1	0.082349	0.0191
JPT2	0.716693	0.484269
KANK2	2.13095	2.06927
KARS1	0.591743	0.852815
KATNB1	1.49879	0.399742
KCNAB2	0.542119	0.458652
KCTD12	0.249682	0.160923
KCTD4	1.25538	1.30545
KDM3B	-0.01111	0.004515
KDM5C	0.927257	0.3617
KDSR	0.875904	1.05413
KHDRBS1	-0.37222	0.149698
KHSRP	0.273296	0.161341
KIAA0754	0.681327	0.285547
KIAA2013	0.945915	0.730684
KIF11	1.06674	1.12377
KIF15	2.27385	1.79858
KIF21A	1.25384	1.00328
KIF2A	1.73075	1.38975
KIF2C	0.790832	0.358089
KIF3A	1.85517	1.07001
KIF5B	0.482466	1.27252
KIFAP3	0.54651	0.129294
KIFBP	0.613183	0.412304
KLC1	1.27756	0.318423
KLC2	0.328393	0.139632
KLC4	2.23971	0.950257
KNTC1	1.036	0.62934
KPNA1	0.852273	0.670001
KPNA2	1.16532	1.22365
KPNA3	0.575283	0.375605
KPNA4	0.914483	0.434492
KPNA6	1.1418	0.668874
KPNB1	0.935354	0.758419
KRAS	1.39421	0.583443
KRR1	1.11024	0.890341
KRT1	-2.76371	1.62002
KRT10	-4.14892	0.913135
KRT14	-0.84161	0.675051
KRT18	0.130972	0.125362
KRT2	-3.02776	1.00137
KRT5	-2.11378	0.93383
KRT7	0.026278	0.02438
KRT81	0.520494	1.49532
KRT9	-2.18644	0.986051
KTI12	1.22281	0.76561
KTN1	0.979083	0.572621
KYAT1	1.17657	1.43234
KYAT3	1.61832	1.10981
L2HGDH	0.775667	0.343279
L3HYPDH	1.07583	0.972854
LACTB	0.304208	0.09138
LACTB2	1.06598	0.58129
LAMB1	0.733722	0.417151
LAMC1	0.375254	0.340457
LAMP1	0.740049	0.12963
LAMP2	0.889106	0.546816
LAMTOR1	0.804528	1.16267
LAMTOR2	0.580816	0.253825
LAMTOR3	1.43946	0.722099
LAMTOR5	1.03617	0.381397
LANCL1	1.11676	1.00658
LANCL2	2.03354	1.55983
LAP3	0.785964	0.906427
LARP1	0.847041	1.30967
LARP4	0.318217	0.227833
LARP4B	-0.49971	0.17155
LARP7	-1.09728	0.51112
LARS1	0.811226	0.668178
LARS2	1.32362	0.696079
LAS1L	1.77168	1.07928
LASP1	0.518896	0.62463
LBR	0.823164	0.321348
LCLAT1	1.32527	0.613024
LDAH	1.05571	0.36354
LDHA	0.382575	0.299628
LDHB	0.121904	0.212756
LDLR	1.05497	0.684842
LEO1	-1.54152	1.07231
LETM1	0.329062	0.196553
LGALS1	0.355581	0.171545
LGALS3	1.5742	1.07865
LGALS3BP	-0.02413	0.024365
LIAS	0.465083	0.161805
LIG1	1.04411	1.23939
LIMA1	0.897663	0.42359
LIMD1	0.655366	0.29688
LIMS1	4.68818	1.78788
LIPA	2.08209	0.890401
LLGL1	-0.31971	0.07767
LMAN1	0.882531	0.968485
LMAN2	0.117479	0.062981
LMAN2L	0.896643	0.387383
LMBR1	1.41608	1.28933
LMNA	-0.95275	0.257104
LMNB1	-2.03749	0.722318
LMNB2	-0.26636	0.058871
LMO7	-0.43941	0.59606
LNPEP	1.04897	0.946406
LNPK	-1.06995	0.262551
LONP1	0.506129	1.36318
LOX	0.783782	1.74303
LOXL2	0.06355	0.034643
LPCAT1	1.45228	0.939454
LPCAT2	1.90945	0.72796
LPCAT3	0.631557	0.38015
LPCAT4	1.17641	0.849475
LPP	-0.40284	0.159847
LPXN	0.802914	0.823745
LRBA	3.72777	2.39469
LRCH1	1.87837	1.04374
LRP1	1.61543	0.480509
LRPAP1	-0.49514	0.151909
LRPPRC	0.522721	0.561225
LRRC40	1.28593	1.12266
LRRC47	0.59901	1.02823
LRRC59	1.25647	1.54003
LRRFIP1	-0.16317	0.055584
LRRFIP2	0.043755	0.010378
LRSAM1	1.39711	0.965626
LSG1	0.616427	0.252242
LSM1	0.603458	0.170652
LSM12	0.530799	0.854943
LSM14A	0.570316	0.223408
LSM14B	-0.8491	0.301041
LSM2	0.982	0.442561
LSM3	0.185088	0.085786
LSM4	1.08462	1.30312
LSM5	0.506322	0.282479
LSM6	0.544079	0.239642
LSM7	0.618402	0.379815
LSM8	-0.13296	0.070276
LSS	0.706081	0.836885
LTA4H	0.644221	0.8444
LTN1	0.769475	0.306797
LTO1	1.10487	0.592906
LTV1	0.008204	0.003096
LUC7L	1.32676	1.0628
LUC7L2	0.657945	0.971694
LUC7L3	0.413138	0.156615
LUZP1	0.50692	0.218248
LYAR	1.75699	0.722658
LYPLA1	0.830583	0.200818
LYPLA2	1.6632	1.72341
LYPLAL1	1.5655	0.905663
LYRM4	1.12673	0.515131
LYRM7	0.80446	1.31268
LYSMD2	0.318958	0.056257
LZIC	0.714127	0.44669
LZTFL1	-0.32442	0.307507
M6PR	0.845004	3.20267
MACF1	0.791908	0.612452
MACROD1	1.59573	0.754689
MAD1L1	-1.09895	0.520343
MAD2L1	1.1137	0.984896
MAGED2	0.42941	0.775286
MAGOH	1.00709	0.432309
MAGOHB	1.24304	0.568439
MAGT1	1.11156	0.738697
MAIP1	0.77691	0.509057
MALSU1	3.63098	0.599585
MALT1	0.212192	0.196956
MAN1A2	0.519639	0.415359
MAN1B1	0.108042	0.081504
MAN2A1	0.506909	0.425838
MAN2B1	2.09471	1.19759
MANF	0.067267	0.032207
MAP1B	0.055876	0.043569
MAP1LC3B	1.84282	0.54254
MAP1S	1.13736	2.57356
MAP2K1	-0.06302	0.022149
MAP2K2	1.68688	1.83524
MAP2K3	2.68456	2.05708
MAP2K4	1.76467	1.20849
MAP3K7	1.44191	0.396542
MAP4	-0.3675	0.248277
MAP4K2	1.62511	1.7488
MAP4K4	1.28749	0.613407
MAP4K5	1.00836	2.121
MAP7D1	-0.47784	0.241271
MAPK1	1.21934	1.41889
MAPK14	1.18518	1.00022
MAPK1IP1L	0.534587	0.134023
MAPK3	0.514966	0.175085
MAPKAPK2	-0.30689	0.207036
MAPRE1	0.013333	0.009489
MAPRE2	3.05174	1.31984
MARCKS	-0.36367	0.145009
MARCKSL1	-1.30574	0.484986
MARK2	-0.85294	0.393089
MARS1	1.07058	0.459496
MAT2A	0.26573	0.332971
MAT2B	0.699954	0.993689
MATR3	0.792116	0.543923
MAVS	1.12091	1.33605
MB21D2	1.41905	0.442945
MBLAC2	1.53009	1.80814
MBNL1	1.50138	0.517453
MBOAT7	0.710733	1.65191
MCAT	0.725133	0.989034
MCCC1	0.794231	1.2936
MCCC2	0.360688	0.181542
MCFD2	0.325744	0.048336
MCM2	0.462026	0.450795
MCM3	0.407567	0.694313
MCM4	0.264289	0.34087
MCM5	-1.58525	0.558029
MCM6	-0.16603	0.105405
MCM7	0.623725	0.55609
MCMBP	1.23685	1.87627
MCRIP1	0.159256	0.055079
MCTS1	0.929312	0.283058
MCU	1.61536	0.889263
MDH1	0.639606	0.948848
MDH2	0.675314	0.549052
ME1	0.998687	0.465092
ME2	1.44551	1.26088
MEA1	0.795624	0.623966
MEAK7	1.1194	1.23654
MELTF	1.70453	0.904067
MEMO1	1.22156	1.40144
MEPCE	-0.79889	0.440385
MESD	0.261741	0.084772
METAP1	1.84451	0.71635
METAP2	0.336252	0.165651
METTL1	0.606074	0.229944
METTL16	0.585954	0.484859
METTL2B	3.92872	1.55529
METTL3	0.791659	1.11529
METTL5	1.92804	1.65488
MFN1	0.669707	0.743352
MFSD1	1.87595	1.19523
MFSD10	1.97153	1.24411
MGAT1	1.52273	1.14953
MGAT4B	1.13685	0.367035
MGLL	2.29553	0.605554
MGME1	0.777344	0.263714
MGST1	1.15637	0.730608
MIA2	0.194241	0.039137
MIA3	0.340874	0.156329
MICAL1	1.77636	1.52346
MICAL2	0.856279	0.446197
MICAL3	0.785113	1.27641
MIEN1	0.458091	0.172111
MIER1	0.643168	0.704819
MIF	0.933632	0.698171
MINDY3	0.868555	0.426325
MINPP1	0.871954	0.771753
MIOS	1.64454	0.910631
MIPEP	0.820053	0.608634
MKLN1	2.01489	0.713182
MKRN2	0.927464	0.401633
MLEC	1.83735	1.35777
MLH1	2.2399	1.06542
MMAB	1.97325	1.39664
MMADHC	0.266584	0.105684
MME	1.05578	0.953727
MMGT1	1.3656	0.720545
MMP1	0.576076	0.327795
MMS19	1.20035	0.460955
MMUT	0.589825	0.921992
MNAT1	-2.539	0.822299
MOB1A	-0.46854	0.111707
MOB1B	0.949231	0.415584
MOB4	0.916849	0.578896
MOCOS	4.27694	0.747486
MOCS2	0.838981	0.463524
MOCS3	0.752879	0.647559
MOGS	2.28346	1.02492
MON2	0.865867	0.900206
MORF4L2	0.397512	0.172191
MOV10	0.223831	0.093783
MPDU1	2.44487	0.799586
MPG	0.58328	0.441024
MPP1	3.08141	3.18101
MPP5	-1.13642	0.479194
MPP6	0.075761	0.044204
MPRIP	2.76444	1.07799
MPST	1.62856	1.42997
MRE11	-0.42623	0.296888
MRFAP1	-1.00715	0.172391
MRGBP	-0.65791	0.276638
MRI1	1.61439	1.15447
MRM1	0.795742	0.627558
MRPL1	1.30231	1.01738
MRPL10	1.6909	0.362826
MRPL11	1.51741	1.4028
MRPL12	-0.18885	0.093149
MRPL13	-0.15067	0.030102
MRPL14	0.541007	0.779557
MRPL15	-0.17383	0.161127
MRPL17	1.42372	0.868484
MRPL18	0.631541	0.187812
MRPL19	0.588908	0.706233
MRPL2	0.628994	0.204819
MRPL20	0.905947	0.744161
MRPL21	-0.04696	0.021066
MRPL22	0.378496	0.415226
MRPL23	2.1491	0.515508
MRPL24	-0.12643	0.103798
MRPL27	0.435198	0.172741
MRPL28	0.594838	0.920983
MRPL3	2.45847	1.18132
MRPL32	0.943636	0.611212
MRPL37	1.66977	2.33371
MRPL38	1.3531	0.930917
MRPL39	0.40661	0.289054
MRPL4	0.765104	0.710671
MRPL40	-0.20718	0.042769
MRPL41	1.93023	0.725596
MRPL43	1.42446	0.304083
MRPL44	0.963178	0.524159
MRPL45	1.60467	0.705243
MRPL46	1.00231	1.01372
MRPL47	0.844888	0.993567
MRPL48	0.690188	0.957276
MRPL49	0.302616	0.303971
MRPL50	1.1797	0.614441
MRPL53	0.937489	0.730682
MRPL55	-1.08254	0.174102
MRPL58	1.00814	1.6028
MRPL9	0.873227	0.597285
MRPS11	0.592298	0.374902
MRPS14	-0.06642	0.031664
MRPS15	1.15942	1.67166
MRPS16	2.2305	1.02508
MRPS17	1.31026	1.0466
MRPS18B	0.519732	0.584528
MRPS2	2.83713	0.70197
MRPS21	0.847855	0.444719
MRPS22	0.644834	0.984751
MRPS23	-0.00681	0.004443
MRPS24	1.76295	0.921509
MRPS25	0.802259	0.270805
MRPS26	0.362178	0.656995
MRPS27	0.751708	1.04142
MRPS28	0.486298	0.492493
MRPS30	0.535235	0.335246
MRPS31	0.181992	0.108492
MRPS33	0.228974	0.049635
MRPS34	0.716801	0.979091
MRPS35	0.759188	0.519686
MRPS36	1.60424	1.2626
MRPS5	2.70731	1.94885
MRPS6	2.17545	0.879661
MRPS7	0.865684	1.06588
MRPS9	0.387672	0.390837
MRRF	2.13163	0.570002
MRTO4	1.18129	2.023
MSH2	0.442999	0.556713
MSH6	0.763511	1.1009
MSI2	0.378461	0.243178
MSMO1	1.13637	0.539956
MSN	0.374302	0.840829
MSTO1	-1.20234	3.0884
MT2A	2.69624	0.697601
MTA1	1.08932	0.332351
MTA2	-1.62801	1.47498
MTAP	0.624137	0.340182
MTCL1	0.022187	0.253608
MT-CO2	1.58152	0.799825
MTDH	1.14179	1.24921
MTERF3	0.389639	0.304214
MTHFD1	0.78431	1.39482
MTHFD1L	0.65248	0.319188
MTHFD2	0.940988	0.671238
MTHFS	0.560086	1.44821
MTMR1	1.39641	0.328699
MTMR2	1.5355	1.83272
MT-ND2	0.873352	0.868414
MTOR	0.880948	0.690914
MTPAP	1.96821	1.4647
MTPN	0.750686	0.501507
MTRES1	-0.9174	0.277434
MTREX	0.539605	0.704828
MTRR	0.554509	0.43772
MVB12A	-0.58363	0.226587
MVD	1.18145	1.02487
MVK	-0.36619	0.191607
MVP	1.18212	0.801514
MYBBP1A	1.93422	0.634875
MYCBP	1.18585	1.03641
MYCBP2	2.20718	2.49212
MYDGF	0.208935	0.254326
MYG1	0.596204	1.29878
MYH10	0.135783	0.035019
MYH9	1.39926	1.73946
MYL12B	0.38023	0.193394
MYL6	1.25864	1.47404
MYL6B	0.529158	0.206355
MYLK	1.5987	1.23513
MYO10	1.41968	0.573021
MYO1B	0.91205	0.646982
MYO1C	0.604386	0.307827
MYO1E	1.31732	1.44869
MYO5A	1.8825	0.965378
MYO6	0.501906	0.534738
MYO9B	1.63344	0.577958
MYOF	0.333354	0.480887
NAA10	-0.13646	0.047415
NAA15	1.03785	1.09947
NAA25	1.87952	1.7898
NAA30	0.18903	0.0568
NAA40	1.19567	1.34743
NAA50	1.14263	1.2229
NACA	0.068747	0.051267
NADK2	1.26308	3.61549
NADSYN1	0.883425	0.548601
NAE1	-0.26615	0.063199
NAGK	2.04329	1.42516
NAMPT	0.836854	1.16159
NANS	0.281623	0.483422
NAP1L1	-0.26443	0.135636
NAP1L4	0.708405	0.503925
NAPA	0.955779	1.29286
NAPG	1.24674	0.900981
NAPRT	2.51651	1.99088
NARS1	0.999633	1.1542
NASP	-0.16024	0.076532
NAT10	2.81263	0.879041
NAXE	1.56327	0.673155
NBAS	0.796802	0.325252
NCAPD2	0.717705	0.71175
NCAPG	0.918675	1.21614
NCAPG2	2.24657	1.21724
NCAPH	-0.38083	0.203588
NCBP1	0.620804	0.502072
NCBP2	1.07651	1.02956
NCDN	1.0466	1.10103
NCEH1	0.926052	0.52401
NCK1	1.74612	4.16312
NCKAP1	0.612231	0.555118
NCKIPSD	2.27872	2.58672
NCL	-0.28274	0.382389
NCLN	0.916589	0.32965
NCOR2	2.58492	0.454172
NCS1	1.36188	0.529156
NCSTN	1.00667	2.01593
NDC1	0.570695	0.198253
NDC80	2.13985	0.728385
NDRG1	0.015337	0.005325
NDRG3	0.470423	0.52715
NDUFA10	2.51585	0.745736
NDUFA13	0.851014	0.800107
NDUFA4	0.951027	0.363344
NDUFA5	0.712896	0.277114
NDUFA9	2.12648	1.05969
NDUFAB1	1.12159	0.921862
NDUFAF2	1.72146	1.24945
NDUFAF3	0.327934	0.040703
NDUFAF4	1.8144	0.706726
NDUFAF7	-0.28	0.338098
NDUFB10	0.852904	0.548222
NDUFB4	0.658855	0.416656
NDUFB6	1.12346	0.341363
NDUFB9	1.36155	1.81509
NDUFS1	0.682268	0.304283
NDUFS2	0.851844	0.74786
NDUFS3	0.896935	1.64424
NDUFS8	-0.05678	0.015537
NDUFV1	2.78289	1.31534
NDUFV2	-0.02178	0.011616
NECAP1	0.544377	0.276032
NECAP2	0.976806	0.626615
NECTIN2	1.05142	0.579101
NEDD4	1.53507	1.01599
NEDD4L	0.174679	0.110936
NEK7	0.687405	0.356014
NEK9	2.39092	2.16966
NELFA	0.458479	0.676271
NELFB	1.00472	0.788845
NELFCD	1.35128	0.786922
NELFE	-0.18025	0.071799
NEMF	1.02131	0.61384
NENF	0.698961	0.725884
NES	1.52987	1.68654
NEU1	-0.16196	0.122387
NEXN	2.08884	1.60147
NF1	0.715133	0.621962
NF2	0.690764	0.526997
NFKB1	0.980095	0.798645
NFKB2	0.423845	0.213335
NFS1	-0.07835	0.027477
NFU1	-0.12696	0.02971
NHLRC2	1.15295	0.693575
NHP2	-0.14966	0.038688
NIBAN1	-1.1456	0.464696
NIBAN2	0.459399	0.410964
NIF3L1	1.08052	0.583701
NIFK	0.803448	0.285568
NIPSNAP1	1.49203	0.432075
NIPSNAP2	0.671017	0.206483
NIPSNAP3A	1.47705	0.758731
NIT1	1.45426	0.902578
NIT2	1.12251	1.15151
NLE1	1.02402	0.250839
NLN	0.441187	0.626823
NMD3	1.02382	0.6349
NME1	0.147981	0.037926
NME2	1.16938	0.574641
NME2P1	-1.00486	0.173351
[truncated: 1,681 more rows]
