# Supplementary material for: Implications of GPIIB-IIIA Integrin and Liver X Receptor in Platelet-Induced Compression of Ovarian Cancer Multi-Cellular Spheroids
Source: Cancers (Basel). 2024 Oct 19;16(20):3533. doi: 10.3390/cancers16203533 (PMC11506604; doi:10.3390/cancers16203533)
Supplement: Supplementary file 1 [file cancers-16-03533-s001.zip › Table S4 Full list of canonical pathways summary affected by spheroids co-incubation with platelets.xlsx]

## Sheet: Conditioned Media #1
Ingenuity Canonical Pathways	-log(p-value)	Ratio	z-score	Molecules
LXR/RXR Activation	11	0.0894	3.317	AHSG,APOC1,APOC2,APOC3,APOH,C4A/C4B,C9,GC,HPR,ITIH4,ORM1
FXR/RXR Activation	10.9	0.0873		AHSG,APOC1,APOC2,APOC3,APOH,C4A/C4B,C9,GC,HPR,ITIH4,ORM1
Acute Phase Response Signaling	7.92	0.0541	1	AHSG,APOH,C4A/C4B,C9,FGB,FGG,HP,HRG,ITIH4,ORM1
IL-15 Signaling	6.95	0.0265		IGHA1,IGHG1,IGHG2,IGHV1-3,IGHV2-5,IGHV3-64D,IGHV4-34,IGHV6-1,IGKC,IGKV2-40,IGKV3-11,IGKV3-7,IGLV7-46,IGLV8-61
B Cell Receptor Signaling	6.03	0.0223		IGHA1,IGHG1,IGHG2,IGHV1-3,IGHV2-5,IGHV3-64D,IGHV4-34,IGHV6-1,IGKC,IGKV2-40,IGKV3-11,IGKV3-7,IGLV7-46,IGLV8-61
Systemic Lupus Erythematosus In B Cell Signaling Pathway	5.33	0.0194		IGHA1,IGHG1,IGHG2,IGHV1-3,IGHV2-5,IGHV3-64D,IGHV4-34,IGHV6-1,IGKC,IGKV2-40,IGKV3-11,IGKV3-7,IGLV7-46,IGLV8-61
Coagulation System	4.73	0.114	2	F13A1,F9,FGB,FGG
Complement System	4.64	0.108		C4A/C4B,C8A,C8B,C9
Maturity Onset Diabetes of Young (MODY) Signaling	4.56	0.0641		ADIPOQ,APOC1,APOC2,APOC3,APOH
Intrinsic Prothrombin Activation Pathway	4.42	0.0952	2	F13A1,F9,FGB,FGG
Extrinsic Prothrombin Activation Pathway	4.32	0.188		F13A1,FGB,FGG
Communication between Innate and Adaptive Immune Cells	4.13	0.0151		IGHA1,IGHG1,IGHG2,IGHV1-3,IGHV2-5,IGHV3-64D,IGHV4-34,IGHV6-1,IGKC,IGKV2-40,IGKV3-11,IGKV3-7,IGLV7-46,IGLV8-61
Primary Immunodeficiency Signaling	3.92	0.0714		IGHA1,IGHG1,IGHG2,IGKC
EIF2 Signaling	3.27	0.0268	-1	PAIP1,PPP1CC,RPL10,RPL29,RPL36AL,RPS29
Production of Nitric Oxide and Reactive Oxygen Species in Macrophages	2.75	0.0262	2.236	APOC1,APOC2,APOC3,ORM1,PPP1CC
Clathrin-mediated Endocytosis Signaling	2.73	0.0259		APOC1,APOC2,APOC3,ORM1,WASL
Atherosclerosis Signaling	2.53	0.0305		APOC1,APOC2,APOC3,ORM1
IL-12 Signaling and Production in Macrophages	2.47	0.0294		APOC1,APOC2,APOC3,ORM1
Regulation of Actin-based Motility by Rho	1.81	0.0259		GSN,ITGA2B,WASL
GP6 Signaling Pathway	1.7	0.0236		FGB,FGG,ITGA2B
Systemic Lupus Erythematosus Signaling	1.64	0.0113		C8A,C8B,C9,IGHG1,IGHG2,IGKC,SNRPA
Actin Cytoskeleton Signaling	1.6	0.0163		GSN,ITGA2B,MYH8,WASL
Phagosome Formation	1.43	0.0101	1.633	IGHA1,IGHG1,IGHG2,IGKC,ITGA2B,MYH8,WASL
SPINK1 General Cancer Pathway	1.41	0.029		MT1E,MT2A
Regulation of eIF4 and p70S6K Signaling	1.32	0.0168		ITGA2B,PAIP1,RPS29
Role of Macrophages, Fibroblasts and Endothelial Cells in Rheumatoid Arthritis	1.22	0.0123		IGHG1,IGHG2,IGKC,LEF1
Actin Nucleation by ARP-WASP Complex	1.18	0.0215		ITGA2B,WASL
Integrin Signaling	1.14	0.0141		GSN,ITGA2B,WASL
RHOGDI Signaling	1.13	0.014		ITGA2B,MYH8,WASL
Calcium Signaling	1.13	0.0139		CHRNA3,HDAC5,MYH8
Granzyme A Signaling	1.08	0.0526		H1-5
Osteoarthritis Pathway	1.05	0.0128		ADIPOQ,ITGA2B,LEF1
Prostate Cancer Signaling	1.04	0.0179		HDAC5,LEF1
Role of Tissue Factor in Cancer	1.01	0.0172		FGB,FGG
TCA Cycle II (Eukaryotic)	1.01	0.0435		IDH3A
PAK Signaling	1	0.0169		ITGA2B,WASL
CDP-diacylglycerol Biosynthesis I	0.971	0.04		CDS2
Protein Kinase A Signaling	0.949	0.00983		H1-5,LEF1,PPP1CC,PTPRR
Phosphatidylglycerol Biosynthesis II (Non-plastidic)	0.939	0.037		CDS2
Iron homeostasis signaling pathway	0.885	0.0144		HBD,HP
Hematopoiesis from Pluripotent Stem Cells	0.855	0.00905		IGHA1,IGHG1,IGHG2,IGKC
Ovarian Cancer Signaling	0.797	0.0127		HDAC5,LEF1
Oncostatin M Signaling	0.752	0.0233		MT2A
Germ Cell-Sertoli Cell Junction Signaling	0.743	0.0117		GSN,WASL
B Cell Development	0.743	0.0227		IGKC
Phospholipase C Signaling	0.718	0.00739		HDAC5,IGHG1,IGHG2,IGKC,ITGA2B
Tight Junction Signaling	0.717	0.0112		MYH8,YBX3
CSDE1 Signaling Pathway	0.65	0.0179		PAIP1
Oxidative Ethanol Degradation III	0.65	0.0179		CYP2W1
ILK Signaling	0.648	0.0101		LEF1,MYH8
Ephrin Receptor Signaling	0.639	0.00995		ITGA2B,WASL
Coronavirus Pathogenesis Pathway	0.632	0.00985		HDAC5,RPS29
Endometrial Cancer Signaling	0.624	0.0167		LEF1
SPINK1 Pancreatic Cancer Pathway	0.624	0.0167		CPN1
Sertoli Cell-Sertoli Cell Junction Signaling	0.623	0.00971		ITGA2B,YBX3
ERK/MAPK Signaling	0.6	0.00935		ITGA2B,PPP1CC
Cell Cycle: G1/S Checkpoint Regulation	0.577	0.0147		HDAC5
Role of Osteoblasts, Osteoclasts and Chondrocytes in Rheumatoid Arthritis	0.572	0.00893		GSN,LEF1
Basal Cell Carcinoma Signaling	0.556	0.0139		LEF1
Caveolar-mediated Endocytosis Signaling	0.541	0.0133		ITGA2B
Role of WNT/GSK-3β Signaling in the Pathogenesis of Influenza	0.526	0.0128		LEF1
IL-7 Signaling Pathway	0.526	0.0128		IGHG1
AMPK Signaling	0.525	0.00826		ADIPOQ,CHRNA3
Thyroid Cancer Signaling	0.522	0.0127		LEF1
Dopamine Receptor Signaling	0.522	0.0127		PPP1CC
BEX2 Signaling Pathway	0.513	0.0123		LEF1
TR/RXR Activation	0.5	0.0119		HP
Cyclins and Cell Cycle Regulation	0.5	0.0119		HDAC5
LPS/IL-1 Mediated Inhibition of RXR Function	0.497	0.00787		APOC1,APOC2
HIPPO signaling	0.495	0.0118		PPP1CC
Xenobiotic Metabolism AHR Signaling Pathway	0.487	0.0115		HDAC5
Regulation Of The Epithelial Mesenchymal Transition In Development Pathway	0.487	0.0115		LEF1
Molecular Mechanisms of Cancer	0.484	0.00671		HDAC5,ITGA2B,LEF1
Regulation of Cellular Mechanics by Calpain Protease	0.479	0.0112		ITGA2B
Autoimmune Thyroid Disease Signaling	0.473	0.00661		IGHG1,IGHG2,IGKC
Acute Myeloid Leukemia Signaling	0.471	0.011		LEF1
RANK Signaling in Osteoclasts	0.471	0.011		GSN
Signaling by Rho Family GTPases	0.467	0.00746		ITGA2B,WASL
Non-Small Cell Lung Cancer Signaling	0.46	0.0106		HDAC5
Small Cell Lung Cancer Signaling	0.453	0.0104		HDAC5
ATM Signaling	0.449	0.0103		PPP1CC
Sumoylation Pathway	0.428	0.00971		SERBP1
Allograft Rejection Signaling	0.428	0.0062		IGHG1,IGHG2,IGKC
Mouse Embryonic Stem Cell Pluripotency	0.425	0.00962		LEF1
Sirtuin Signaling Pathway	0.42	0.00685		H1-5,TIMM10
Chronic Myeloid Leukemia Signaling	0.415	0.00935		HDAC5
Telomerase Signaling	0.415	0.00935		HDAC5
Paxillin Signaling	0.412	0.00926		ITGA2B
Kinetochore Metaphase Signaling Pathway	0.403	0.00901		PPP1CC
CDK5 Signaling	0.394	0.00877		PPP1CC
Bladder Cancer Signaling	0.388	0.00862		HDAC5
Neuregulin Signaling	0.385	0.00855		ITGA2B
FAK Signaling	0.385	0.00855		ITGA2B
Airway Pathology in Chronic Obstructive Pulmonary Disease	0.383	0.00847		ORM1
Synaptogenesis Signaling Pathway	0.382	0.00637		NRXN2,WASL
Glioma Signaling	0.366	0.00806		HDAC5
Pulmonary Fibrosis Idiopathic Signaling Pathway	0.363	0.00613		LEF1,PEX13
Reelin Signaling in Neurons	0.361	0.00794		WASL
Pancreatic Adenocarcinoma Signaling	0.361	0.00794		HDAC5
Synaptic Long Term Potentiation	0.354	0.00775		PPP1CC
P2Y Purigenic Receptor Signaling Pathway	0.349	0.00763		ITGA2B
HGF Signaling	0.346	0.00758		ITGA2B
Adipogenesis pathway	0.339	0.00741		HDAC5
RAC Signaling	0.332	0.00725		ITGA2B
MSP-RON Signaling In Cancer Cells Pathway	0.332	0.00725		LEF1
Insulin Receptor Signaling	0.328	0.00714		PPP1CC
Apelin Endothelial Signaling Pathway	0.326	0.00709		HDAC5
Hereditary Breast Cancer Signaling	0.323	0.00704		HDAC5
Endocannabinoid Cancer Inhibition Pathway	0.317	0.0069		LEF1
Dilated Cardiomyopathy Signaling Pathway	0.311	0.00676		MYH8
Cellular Effects of Sildenafil (Viagra)	0.309	0.00671		MYH8
PTEN Signaling	0.307	0.00667		ITGA2B
NAD Signaling Pathway	0.305	0.00662		H1-5
Factors Promoting Cardiogenesis in Vertebrates	0.305	0.00662		LEF1
Semaphorin Neuronal Repulsive Signaling Pathway	0.305	0.00662		ITGA2B
Dendritic Cell Maturation	0.302	0.00508		IGHG1,IGHG2,IGKC
Type II Diabetes Mellitus Signaling	0.301	0.00654		ADIPOQ
Epithelial Adherens Junction Signaling	0.293	0.00637		LEF1
Necroptosis Signaling Pathway	0.293	0.00637		TIMM10
eNOS Signaling	0.289	0.00629		CHRNA3
Inhibition of ARE-Mediated mRNA Degradation Pathway	0.285	0.00621		CNOT3
HOTAIR Regulatory Pathway	0.282	0.00613		LEF1
Human Embryonic Stem Cell Pluripotency	0.276	0.00602		LEF1
Glioblastoma Multiforme Signaling	0.268	0.00585		LEF1
WNT/β-catenin Signaling	0.264	0.00578		LEF1
Erythropoietin Signaling Pathway	0.258	0.00565		HBD
Cardiac β-adrenergic Signaling	0.256	0.00562		PPP1CC
D-myo-inositol (1,4,5,6)-Tetrakisphosphate Biosynthesis	0.255	0.00559		PPP1CC
D-myo-inositol (3,4,5,6)-tetrakisphosphate Biosynthesis	0.255	0.00559		PPP1CC
Dopamine-DARPP32 Feedback in cAMP Signaling	0.252	0.00552		PPP1CC
Hepatic Fibrosis Signaling Pathway	0.247	0.00477		ITGA2B,LEF1
3-phosphoinositide Degradation	0.237	0.00524		PPP1CC
Leukocyte Extravasation Signaling	0.234	0.00518		WASL
Xenobiotic Metabolism PXR Signaling Pathway	0.234	0.00518		PPP1CC
Hepatic Fibrosis / Hepatic Stellate Cell Activation	0.232	0.00515		MYH8
PPARα/RXRα Activation	0.231	0.00513		ADIPOQ
D-myo-inositol-5-phosphate Metabolism	0.231	0.00513		PPP1CC
Regulation of the Epithelial-Mesenchymal Transition Pathway	0.231	0.00513		LEF1
Pulmonary Healing Signaling Pathway	0.226	0.00503		LEF1
Natural Killer Cell Signaling	0.226	0.00503		WASL
PI3K/AKT Signaling	0.226	0.00503		ITGA2B
3-phosphoinositide Biosynthesis	0.218	0.00488		PPP1CC
mTOR Signaling	0.209	0.00472		RPS29
Agranulocyte Adhesion and Diapedesis	0.206	0.00467		MYH8
Oxytocin Signaling Pathway	0	0.00358		MYH8
Glucocorticoid Receptor Signaling	0	0.00344		FGG,HP
Axonal Guidance Signaling	0	0.00394		ITGA2B,WASL
Huntington's Disease Signaling	0	0.00356		HDAC5
Colorectal Cancer Metastasis Signaling	0	0.00369		LEF1
CDC42 Signaling	0	0.00348		ITGA2B,WASL
Role of NFAT in Cardiac Hypertrophy	0	0.0045		HDAC5
Breast Cancer Regulation by Stathmin1	0	0.00169		PPP1CC
Superpathway of Inositol Phosphate Compounds	0	0.00427		PPP1CC
TEC Kinase Signaling	0	0.00173		ITGA2B
Xenobiotic Metabolism Signaling	0	0.00345		HDAC5
T Cell Receptor Signaling	0	0.00163		LEF1
Opioid Signaling Pathway	0	0.0036		LEF1
Cardiac Hypertrophy Signaling (Enhanced)	0	0.00369		HDAC5,ITGA2B
Insulin Secretion Signaling Pathway	0	0.0037		PAIP1

## Sheet: Lysate #1
Ingenuity Canonical Pathways	-log(p-value)	Ratio	z-score	Molecules
LXR/RXR Activation	39.1	0.269	5.578	A1BG,AGT,AHSG,AMBP,APOA1,APOA2,APOA4,APOB,APOC1,APOC2,APOC3,APOD,APOE,APOF,APOH,APOL1,APOM,C4A/C4B,CD14,CLU,FGA,GC,HPR,HPX,ITIH4,KNG1,ORM1,ORM2,PON1,SERPINA1,SERPINF1,SERPINF2,TF,TTR,VTN
Acute Phase Response Signaling	37.4	0.203	2.324	A2M,AGT,AHSG,AMBP,APCS,APOA1,APOA2,APOH,C1QA,C1R,C1S,C4A/C4B,C4BPA,C4BPB,CP,F2,FGA,FGB,FGG,HP,HPX,HRG,ITIH2,ITIH4,KLKB1,MBL2,ORM1,ORM2,PLG,SAA2-SAA4,SERPINA1,SERPINA3,SERPIND1,SERPINF1,SERPINF2,SERPING1,TF,TTR
FXR/RXR Activation	36.6	0.248		A1BG,AGT,AHSG,AMBP,APOA1,APOA2,APOA4,APOB,APOC1,APOC2,APOC3,APOD,APOE,APOF,APOH,APOL1,APOM,C4A/C4B,CLU,FGA,GC,HPR,HPX,ITIH4,KNG1,ORM1,ORM2,PON1,SERPINA1,SERPINF1,SERPINF2,TF,TTR,VTN
IL-15 Signaling	27.2	0.0852		IGHA1,IGHA2,IGHG1,IGHG2,IGHG3,IGHG4,IGHM,IGHV1-3,IGHV1-45,IGHV1-46,IGHV2-70,IGHV3-15,IGHV3-30,IGHV3-43,IGHV3-64D,IGHV3-7,IGHV4-28,IGHV4-34,IGHV5-51,IGHV6-1,IGKC,IGKJ1,IGKV1-5,IGKV1-8,IGKV2-30,IGKV2-40,IGKV2D-24,IGKV3-11,IGKV3-20,IGKV3-7,IGKV3D-20,IGKV4-1,IGLC2,IGLC7,IGLV1-36,IGLV1-47,IGLV1-51,IGLV2-11,IGLV2-8,IGLV3-10,IGLV3-19,IGLV3-9,IGLV7-46,IGLV8-61,IGLV9-49
B Cell Receptor Signaling	23.9	0.071		IGHA1,IGHA2,IGHG1,IGHG2,IGHG3,IGHG4,IGHM,IGHV1-3,IGHV1-45,IGHV1-46,IGHV2-70,IGHV3-15,IGHV3-30,IGHV3-43,IGHV3-64D,IGHV3-7,IGHV4-28,IGHV4-34,IGHV5-51,IGHV6-1,IGKC,IGKJ1,IGKV1-5,IGKV1-8,IGKV2-30,IGKV2-40,IGKV2D-24,IGKV3-11,IGKV3-20,IGKV3-7,IGKV3D-20,IGKV4-1,IGLC2,IGLC7,IGLV1-36,IGLV1-47,IGLV1-51,IGLV2-11,IGLV2-8,IGLV3-10,IGLV3-19,IGLV3-9,IGLV7-46,IGLV8-61,IGLV9-49
Systemic Lupus Erythematosus In B Cell Signaling Pathway	21.5	0.0618		IGHA1,IGHA2,IGHG1,IGHG2,IGHG3,IGHG4,IGHM,IGHV1-3,IGHV1-45,IGHV1-46,IGHV2-70,IGHV3-15,IGHV3-30,IGHV3-43,IGHV3-64D,IGHV3-7,IGHV4-28,IGHV4-34,IGHV5-51,IGHV6-1,IGKC,IGKJ1,IGKV1-5,IGKV1-8,IGKV2-30,IGKV2-40,IGKV2D-24,IGKV3-11,IGKV3-20,IGKV3-7,IGKV3D-20,IGKV4-1,IGLC2,IGLC7,IGLV1-36,IGLV1-47,IGLV1-51,IGLV2-11,IGLV2-8,IGLV3-10,IGLV3-19,IGLV3-9,IGLV7-46,IGLV8-61,IGLV9-49
Coagulation System	20.5	0.429	0.775	A2M,F10,F12,F13A1,F2,FGA,FGB,FGG,KLKB1,KNG1,PLG,PROS1,SERPINA1,SERPIND1,SERPINF2
Complement System	18.1	0.368	0	C1QA,C1R,C1S,C4A/C4B,C4BPA,C4BPB,C7,C8A,C8B,C8G,CFH,CFI,MBL2,SERPING1
Communication between Innate and Adaptive Immune Cells	17.3	0.0484		IGHA1,IGHA2,IGHG1,IGHG2,IGHG3,IGHG4,IGHM,IGHV1-3,IGHV1-45,IGHV1-46,IGHV2-70,IGHV3-15,IGHV3-30,IGHV3-43,IGHV3-64D,IGHV3-7,IGHV4-28,IGHV4-34,IGHV5-51,IGHV6-1,IGKC,IGKJ1,IGKV1-5,IGKV1-8,IGKV2-30,IGKV2-40,IGKV2D-24,IGKV3-11,IGKV3-20,IGKV3-7,IGKV3D-20,IGKV4-1,IGLC2,IGLC7,IGLV1-36,IGLV1-47,IGLV1-51,IGLV2-11,IGLV2-8,IGLV3-10,IGLV3-19,IGLV3-9,IGLV7-46,IGLV8-61,IGLV9-49
Atherosclerosis Signaling	14.6	0.136		APOA1,APOA2,APOA4,APOB,APOC1,APOC2,APOC3,APOD,APOE,APOF,APOL1,APOM,CLU,COL1A1,ORM1,ORM2,PON1,SERPINA1
Clathrin-mediated Endocytosis Signaling	13.7	0.102		AP1B1,APOA1,APOA2,APOA4,APOB,APOC1,APOC2,APOC3,APOD,APOE,APOF,APOL1,APOM,CLU,F2,ORM1,ORM2,PON1,SERPINA1,TF
IL-12 Signaling and Production in Macrophages	13	0.121		APOA1,APOA2,APOA4,APOB,APOC1,APOC2,APOC3,APOD,APOE,APOF,APOL1,APOM,CLU,ORM1,ORM2,PON1,SERPINA1
Intrinsic Prothrombin Activation Pathway	12.3	0.256	1.897	COL1A1,F10,F12,F13A1,F2,FGA,FGB,FGG,KLKB1,KNG1,PROS1
Maturity Onset Diabetes of Young (MODY) Signaling	11.6	0.16		APOA1,APOA2,APOA4,APOB,APOC1,APOC2,APOC3,APOD,APOE,APOF,APOH,APOL1,APOM
Extrinsic Prothrombin Activation Pathway	11.3	0.444		F10,F12,F13A1,F2,FGA,FGB,FGG,PROS1
Production of Nitric Oxide and Reactive Oxygen Species in Macrophages	10.6	0.0863	4.123	APOA1,APOA2,APOA4,APOB,APOC1,APOC2,APOC3,APOD,APOE,APOF,APOL1,APOM,CLU,ORM1,ORM2,PON1,SERPINA1
Primary Immunodeficiency Signaling	9.56	0.179		IGHA1,IGHG1,IGHG2,IGHG3,IGHG4,IGHM,IGKC,IGLC2,IGLC7,IGLL1/IGLL5
Airway Pathology in Chronic Obstructive Pulmonary Disease	3.64	0.0593		AMBP,APOD,APOM,C8G,CXCL1,ORM1,ORM2
Granzyme A Signaling	3.03	0.158		H1-2,H1-5,NME1
Role of Tissue Factor in Cancer	2.84	0.0508		CXCL1,F10,F2,FGA,FGB,FGG
Urate Biosynthesis/Inosine 5'-phosphate Degradation	2.78	0.13		NAD ,NT5C3A,phosphate
Guanosine Nucleotides Degradation III	2.78	0.13		NAD ,NT5C3A,phosphate
Adenosine Nucleotides Degradation II	2.58	0.111		NAD ,NT5C3A,phosphate
NAD Salvage Pathway II	2.22	0.0833		NAD ,NT5C3A,phosphate
Purine Nucleotides Degradation II (Aerobic)	2.22	0.0833		NAD ,NT5C3A,phosphate
Phagosome Formation	2.18	0.0214	2.673	AP1B1,CD14,IGHA1,IGHG1,IGHG2,IGHG3,IGHG4,IGHM,IGKC,IGLC2,IGLC7,ITGA2B,TAS1R3,TTN,VTN
Serine Biosynthesis	2.05	0.143		NAD ,phosphate
Neuroprotective Role of THOP1 in Alzheimer's Disease	2	0.0397		AGT,C1R,KNG1,PLG,SERPINA3
GP6 Signaling Pathway	1.92	0.0379	1.342	COL1A1,FGA,FGB,FGG,ITGA2B
2-oxobutanoate Degradation I	1.88	0.118		NAD ,phosphate
Systemic Lupus Erythematosus Signaling	1.86	0.0208		C7,C8A,C8B,C8G,IGHG1,IGHG2,IGHG3,IGHG4,IGHM,IGKC,IGLC2,IGLC7,KNG1
Superpathway of Serine and Glycine Biosynthesis I	1.79	0.105		NAD ,phosphate
NAD Phosphorylation and Dephosphorylation	1.75	0.1		NAD ,phosphate
Iron homeostasis signaling pathway	1.65	0.0325		CIAO2A,CP,HP,HPX,TF
Role of Macrophages, Fibroblasts and Endothelial Cells in Rheumatoid Arthritis	1.64	0.0241		IGHG1,IGHG2,IGHG3,IGHG4,IGKC,IGLC2,IGLC7,LEF1
Lysine Degradation V	1.56	0.08		NAD ,phosphate
Leucine Degradation I	1.53	0.0769		NAD ,phosphate
Apelin Liver Signaling Pathway	1.53	0.0769		AGT,COL1A1
Folate Transformations I	1.47	0.0714		NAD ,phosphate
Hematopoiesis from Pluripotent Stem Cells	1.38	0.0204		IGHA1,IGHG1,IGHG2,IGHG3,IGHG4,IGHM,IGKC,IGLC2,IGLC7
Actin Cytoskeleton Signaling	1.34	0.0241		CD14,F2,ITGA2B,KNG1,TMSB10/TMSB4X,TTN
Sorbitol Degradation I	1.3	0.2		NAD
Histamine Degradation	1.3	0.0571		NAD ,phosphate
Colanic Acid Building Blocks Biosynthesis	1.27	0.0556		NAD ,UGP2
p70S6K Signaling	1.26	0.029		AGT,F2,IGHM,YWHAZ
MSP-RON Signaling In Cancer Cells Pathway	1.26	0.029	0	F12,KLKB1,LEF1,YWHAZ
Glycine Biosynthesis II	1.22	0.167		NAD
TCA Cycle II (Eukaryotic)	1.17	0.0488		NAD ,phosphate
Purine Nucleotides De Novo Biosynthesis II	1.17	0.0488		NAD ,phosphate
TR/RXR Activation	1.16	0.033		F10,FGA,HP
Phosphatidylglycerol Biosynthesis II (Non-plastidic)	1.16	0.0476		GPAT3,phosphate
UDP-D-xylose and UDP-D-glucuronate Biosynthesis	1.15	0.143		NAD
S-methyl-5'-thioadenosine Degradation II	1.15	0.143		phosphate
Choline Degradation I	1.15	0.143		NAD
Glutamine Biosynthesis I	1.15	0.143		phosphate
Glycerol-3-phosphate Shuttle	1.15	0.143		NAD
Protein Kinase A Signaling	1.15	0.0191	0	CDC26,H1-2,H1-5,LEF1,PTPN3,PTPRR,TTN,YWHAZ
Glycolysis I	1.14	0.0465		NAD ,phosphate
B Cell Development	1.12	0.0455		IGHM,IGKC
Retinoate Biosynthesis II	1.1	0.125		NAD
NADH Repair	1.1	0.125		phosphate
Proline Degradation	1.1	0.125		NAD
Acetyl-CoA Biosynthesis III (from Citrate)	1.1	0.125		phosphate
Taurine Biosynthesis	1.1	0.125		NAD
Citrulline Degradation	1.1	0.125		phosphate
S-adenosyl-L-methionine Biosynthesis	1.1	0.125		phosphate
Pyrimidine Ribonucleotides Interconversion	1.09	0.0435		NME1,phosphate
Gluconeogenesis I	1.07	0.0426		NAD ,phosphate
2-ketoglutarate Dehydrogenase Complex	1.05	0.111		NAD
Branched-chain α-keto acid Dehydrogenase Complex	1.05	0.111		NAD
Myo-inositol Biosynthesis	1.05	0.111		phosphate
Xanthine and Xanthosine Salvage	1.05	0.111		phosphate
Threonine Degradation II	1.05	0.111		NAD
Methylglyoxal Degradation VI	1.05	0.111		NAD
Cardiolipin Biosynthesis II	1.05	0.111		phosphate
iNOS Signaling	1.02	0.04		CD14,HMGA1
β-alanine Degradation I	1.01	0.1		NAD
Pyruvate Fermentation to Lactate	1.01	0.1		NAD
Guanine and Guanosine Salvage I	1.01	0.1		phosphate
2-amino-3-carboxymuconate Semialdehyde Degradation to Glutaryl-CoA	1.01	0.1		NAD
Adenine and Adenosine Salvage I	1.01	0.1		phosphate
4-aminobutyrate Degradation I	1.01	0.1		NAD
Sumoylation Pathway	0.984	0.0275		phosphate,SERBP1,SUMO2
Spliceosomal Cycle	0.982	0.0377		CWC15,RBM8A
tRNA Splicing	0.982	0.0377		NAD ,phosphate
S-methyl-5-thio-α-D-ribose 1-phosphate Degradation	0.966	0.0909		phosphate
Phenylethylamine Degradation I	0.966	0.0909		NAD
Glutathione Biosynthesis	0.966	0.0909		phosphate
Ascorbate Recycling (Cytosolic)	0.966	0.0909		NAD
D-glucuronate Degradation I	0.966	0.0909		NAD
4-hydroxyproline Degradation I	0.966	0.0909		NAD
L-glutamine Biosynthesis II (tRNA-dependent)	0.966	0.0909		phosphate
Rapoport-Luebering Glycolytic Shunt	0.966	0.0909		phosphate
Phenylalanine Degradation I (Aerobic)	0.966	0.0909		NAD
Diphthamide Biosynthesis	0.931	0.0833		phosphate
Acetyl-CoA Biosynthesis I (Pyruvate Dehydrogenase Complex)	0.931	0.0833		NAD
Methylmalonyl Pathway	0.931	0.0833		phosphate
Biotin-carboxyl Carrier Protein Assembly	0.931	0.0833		phosphate
NAD Biosynthesis III	0.931	0.0833		NAD
Glutamate Degradation III (via 4-aminobutyrate)	0.931	0.0833		NAD
Synaptogenesis Signaling Pathway	0.927	0.0186	0	AP1B1,APOE,NRXN2,SYT13,VTI1A,VTI1B
Sirtuin Signaling Pathway	0.914	0.0185	-0.447	CRTC2,GABPB1,H1-2,H1-5,NAD ,TOMM22
MSP-RON Signaling Pathway	0.905	0.0339		F12,KLKB1
Pyrimidine Ribonucleotides De Novo Biosynthesis	0.905	0.0339		NME1,phosphate
L-carnitine Biosynthesis	0.898	0.0769		NAD
L-DOPA Degradation	0.898	0.0769		NAD
NAD Salvage Pathway III	0.898	0.0769		NAD
Glycine Cleavage Complex	0.898	0.0769		NAD
Glycogen Biosynthesis II (from UDP-D-Glucose)	0.898	0.0769		UGP2
Arginine Degradation I (Arginase Pathway)	0.898	0.0769		NAD
Aspartate Degradation II	0.898	0.0769		NAD
SPINK1 Pancreatic Cancer Pathway	0.894	0.0333		CPB2,KLKB1
Oxidative Phosphorylation	0.885	0.0248		NAD ,phosphate,UQCR10
Triacylglycerol Biosynthesis	0.871	0.0323		GPAT3,phosphate
Role of IL-17A in Psoriasis	0.868	0.0714		CXCL1
Calcium Transport I	0.868	0.0714		phosphate
Proline Biosynthesis I	0.868	0.0714		phosphate
IL-6 Signaling	0.833	0.0234		A2M,CD14,COL1A1
Mitotic Roles of Polo-Like Kinase	0.827	0.0303		CDC26,RAD21
Hepatic Fibrosis / Hepatic Stellate Cell Activation	0.825	0.0202		A2M,AGT,CD14,COL1A1
Selenocysteine Biosynthesis II (Archaea and Eukaryotes)	0.815	0.0625		phosphate
Inosine-5'-phosphate Biosynthesis II	0.815	0.0625		phosphate
4-hydroxybenzoate Biosynthesis	0.815	0.0625		NAD
Oxidative Ethanol Degradation III	0.807	0.0294		CYP2W1,NAD
NAD Biosynthesis from 2-amino-3-carboxymuconate Semialdehyde	0.791	0.0588		NAD
CMP-N-acetylneuraminate Biosynthesis I (Eukaryotes)	0.791	0.0588		phosphate
UDP-N-acetyl-D-glucosamine Biosynthesis II	0.791	0.0588		UAP1
Adenine and Adenosine Salvage III	0.791	0.0588		phosphate
Differential Regulation of Cytokine Production in Macrophages and T Helper Cells by IL-17A and IL-17F	0.768	0.0556		CXCL1
Proline Biosynthesis II (from Arginine)	0.768	0.0556		phosphate
5-aminoimidazole Ribonucleotide Biosynthesis I	0.768	0.0556		phosphate
Glycogen Degradation II	0.768	0.0556		phosphate
Folate Polyglutamylation	0.768	0.0556		phosphate
Superpathway of Methionine Degradation	0.768	0.0278		NAD ,phosphate
Glioma Invasiveness Signaling	0.749	0.027		PLG,VTN
Sphingosine and Sphingosine-1-phosphate Metabolism	0.747	0.0526		phosphate
Oleate Biosynthesis II (Animals)	0.747	0.0526		UFSP2
Lysine Degradation II	0.747	0.0526		NAD
Uridine-5'-phosphate Biosynthesis	0.747	0.0526		phosphate
Ketolysis	0.747	0.0526		NAD
Ketogenesis	0.727	0.05		NAD
Urea Cycle	0.727	0.05		phosphate
Glycogen Degradation III	0.727	0.05		phosphate
Purine Ribonucleosides Degradation to Ribose-1-phosphate	0.727	0.05		phosphate
Autoimmune Thyroid Disease Signaling	0.711	0.0154		IGHG1,IGHG2,IGHG3,IGHG4,IGKC,IGLC2,IGLC7
D-myo-inositol (1,4,5)-trisphosphate Degradation	0.708	0.0476		phosphate
Salvage Pathways of Pyrimidine Deoxyribonucleotides	0.708	0.0476		phosphate
VDR/RXR Activation	0.706	0.0253		CD14,YY1
IL-7 Signaling Pathway	0.698	0.025		IGHG1,IGHM
Differential Regulation of Cytokine Production in Intestinal Epithelial Cells by IL-17A and IL-17F	0.672	0.0435		CXCL1
D-myo-inositol (1,3,4)-trisphosphate Biosynthesis	0.672	0.0435		phosphate
Glucose and Glucose-1-phosphate Degradation	0.656	0.0417		phosphate
Arginine Biosynthesis IV	0.656	0.0417		phosphate
Fatty Acid α-oxidation	0.656	0.0417		NAD
HIPPO signaling	0.651	0.0233		phosphate,YWHAZ
1D-myo-inositol Hexakisphosphate Biosynthesis II (Mammalian)	0.64	0.04		phosphate
Glucocorticoid Biosynthesis	0.64	0.04		NAD
Mineralocorticoid Biosynthesis	0.64	0.04		NAD
IL-17A Signaling in Gastric Cells	0.626	0.0385		CXCL1
γ-glutamyl Cycle	0.626	0.0385		phosphate
Allograft Rejection Signaling	0.624	0.0144		IGHG1,IGHG2,IGHG3,IGHG4,IGKC,IGLC2,IGLC7
HOTAIR Regulatory Pathway	0.613	0.0182		COL1A1,LEF1,YY1
Citrulline Biosynthesis	0.611	0.037		phosphate
Phagosome Maturation	0.609	0.0181		CTSZ,VTI1A,VTI1B
Pulmonary Fibrosis Idiopathic Signaling Pathway	0.601	0.0153	-0.447	COL1A1,F2,LEF1,PLG,YY1
Mevalonate Pathway I	0.598	0.0357		phosphate
UDP-N-acetyl-D-galactosamine Biosynthesis II	0.598	0.0357		UAP1
NAD Signaling Pathway	0.594	0.0178		H1-2,H1-5,NAD
Dendritic Cell Maturation	0.57	0.0135	1.89	COL1A1,IGHG1,IGHG2,IGHG3,IGHG4,IGKC,IGLC2,IGLC7
Superpathway of D-myo-inositol (1,4,5)-trisphosphate Metabolism	0.56	0.0323		phosphate
Methionine Degradation I (to Homocysteine)	0.56	0.0323		phosphate
Phospholipase C Signaling	0.554	0.0131	2	IGHG1,IGHG2,IGHG3,IGHG4,IGHM,IGKC,IGLC2,IGLC7,ITGA2B
LPS/IL-1 Mediated Inhibition of RXR Function	0.553	0.0154		APOC1,APOC2,APOE,CD14
NAD biosynthesis II (from tryptophan)	0.548	0.0312		NAD
Glutaryl-CoA Degradation	0.548	0.0312		NAD
Hepatic Fibrosis Signaling Pathway	0.546	0.014	-0.447	AGT,COL1A1,ITGA2B,LEF1,TF,TTN
Isoleucine Degradation I	0.537	0.0303		NAD
Androgen Biosynthesis	0.537	0.0303		NAD
Vitamin-C Transport	0.537	0.0303		SLC23A1
The Visual Cycle	0.526	0.0294		NAD
Phenylalanine Degradation IV (Mammalian, via Side Chain)	0.526	0.0294		NAD
Putrescine Degradation III	0.526	0.0294		NAD
NER (Nucleotide Excision Repair, Enhanced Pathway)	0.518	0.0187		HMGN1,RBX1
Glutathione Redox Reactions I	0.516	0.0286		GPX3
Ethanol Degradation IV	0.516	0.0286		NAD
CDP-diacylglycerol Biosynthesis I	0.506	0.0278		GPAT3
Methylglyoxal Degradation III	0.506	0.0278		NAD
Superpathway of Geranylgeranyldiphosphate Biosynthesis I (via Mevalonate)	0.506	0.0278		phosphate
Kinetochore Metaphase Signaling Pathway	0.497	0.018		CDC26,RAD21
Tryptophan Degradation X (Mammalian, via Tryptamine)	0.496	0.027		NAD
MIF-mediated Glucocorticoid Regulation	0.486	0.0263		CD14
Valine Degradation I	0.486	0.0263		NAD
Cysteine Biosynthesis III (mammalia)	0.486	0.0263		phosphate
Superpathway of Citrulline Metabolism	0.477	0.0256		phosphate
Salvage Pathways of Pyrimidine Ribonucleotides	0.477	0.0174		NME1,phosphate
Inhibition of Matrix Metalloproteases	0.468	0.025		A2M
Pyrimidine Deoxyribonucleotides De Novo Biosynthesis I	0.46	0.0244		NME1
MSP-RON Signaling In Macrophages Pathway	0.453	0.0167		F12,KLKB1
Adrenomedullin signaling pathway	0.442	0.0145		CFH,KCNH2,TTN
Docosahexaenoic Acid (DHA) Signaling	0.435	0.0227		SERPINF1
Ethanol Degradation II	0.435	0.0227		NAD
BER (Base Excision Repair) Pathway	0.435	0.0227		NF1
Role of IL-17F in Allergic Inflammatory Airway Diseases	0.427	0.0222		CXCL1
RHOA Signaling	0.426	0.0159		CDC42EP3,TTN
Role of OCT4 in Mammalian Embryonic Stem Cell Pluripotency	0.42	0.0217		PPP1R8
Retinoate Biosynthesis I	0.42	0.0217		NAD
Dopamine Degradation	0.42	0.0217		NAD
MIF Regulation of Innate Immunity	0.413	0.0213		CD14
Fatty Acid β-oxidation I	0.399	0.0204		NAD
Cell Cycle: G2/M DNA Damage Checkpoint Regulation	0.392	0.02		YWHAZ
GABA Receptor Signaling	0.375	0.0144		AP1B1,KCNH2
Tryptophan Degradation III (Eukaryotic)	0.373	0.0189		NAD
Noradrenaline and Adrenaline Degradation	0.367	0.0185		NAD
CSDE1 Signaling Pathway	0.355	0.0179		HNRNPD
Lymphotoxin β Receptor Signaling	0.349	0.0175		CXCL1
Role of IL-17A in Arthritis	0.339	0.0169		CXCL1
Bile Acid Biosynthesis, Neutral Pathway	0.339	0.0169		NAD
Endometrial Cancer Signaling	0.323	0.0161		LEF1
Role of Pattern Recognition Receptors in Recognition of Bacteria and Viruses	0.318	0.0128		C1QA,MBL2
Epithelial Adherens Junction Signaling	0.306	0.0125		LEF1,YWHAZ
AMPK Signaling	0.301	0.0116		CHRNA3,CRTC2,NAD
Remodeling of Epithelial Adherens Junctions	0.295	0.0147		NME1
IL-17A Signaling in Airway Cells	0.291	0.0145		CXCL1
Agrin Interactions at Neuromuscular Junction	0.282	0.0141		GABPB1
Basal Cell Carcinoma Signaling	0.274	0.0137		LEF1
ERK5 Signaling	0.274	0.0137		YWHAZ
Glutamate Receptor Signaling	0.274	0.0137		HOMER1
eNOS Signaling	0.274	0.0116		CHRNA3,KNG1
Growth Hormone Signaling	0.266	0.0133		A2M
Glioblastoma Multiforme Signaling	0.264	0.0114		LEF1,NF1
IL-10 Signaling	0.262	0.0132		CD14
Macropinocytosis Signaling	0.262	0.0132		CD14
Tight Junction Signaling	0.259	0.0112		VTI1A,VTI1B
Caveolar-mediated Endocytosis Signaling	0.259	0.013		ITGA2B
Role of WNT/GSK-3β Signaling in the Pathogenesis of Influenza	0.255	0.0128		LEF1
Toll-like Receptor Signaling	0.251	0.0127		CD14
Thyroid Cancer Signaling	0.244	0.0123		LEF1
Renal Cell Carcinoma Signaling	0.241	0.0122		RBX1
D-myo-inositol (1,4,5,6)-Tetrakisphosphate Biosynthesis	0.24	0.0108		phosphate,PPP1R8
D-myo-inositol (3,4,5,6)-tetrakisphosphate Biosynthesis	0.24	0.0108		phosphate,PPP1R8
BEX2 Signaling Pathway	0.238	0.012		LEF1
Mitochondrial Dysfunction	0.236	0.0106		NAD ,UQCR10
PEDF Signaling	0.234	0.0119		SERPINF1
LPS-stimulated MAPK Signaling	0.231	0.0118		CD14
Granulocyte Adhesion and Diapedesis	0.23	0.0105		CXCL1,PPBP
Superpathway of Cholesterol Biosynthesis	0.228	0.0116		phosphate
Regulation Of The Epithelial Mesenchymal Transition In Development Pathway	0.225	0.0115		LEF1
Serotonin Degradation	0.222	0.0114		NAD
Xenobiotic Metabolism AHR Signaling Pathway	0.222	0.0114		PON1
FcγRIIB Signaling in B Lymphocytes	0.219	0.0112		IGHM
Regulation of Cellular Mechanics by Calpain Protease	0.216	0.0111		ITGA2B
Apelin Adipocyte Signaling Pathway	0.213	0.011		GPX3
Actin Nucleation by ARP-WASP Complex	0.207	0.0108		ITGA2B
Acute Myeloid Leukemia Signaling	0.205	0.0106		LEF1
IL-4 Signaling	0.202	0.0105		HMGA1
Dilated Cardiomyopathy Signaling Pathway	0	0.00667		TTN
Neurovascular Coupling Signaling Pathway	0	0.00398		KNG1
Pulmonary Healing Signaling Pathway	0	0.00498		LEF1
Wound Healing Signaling Pathway	0	0.00781		COL1A1,F2
Glucocorticoid Receptor Signaling	0	0.00846		A2M,AGT,FGG,GABPB1,HP
Natural Killer Cell Signaling	0	0.0049		COL1A1
Neuregulin Signaling	0	0.0082		ITGA2B
Axonal Guidance Signaling	0	0.00389		ITGA2B,SEMA3C
Huntington's Disease Signaling	0	0.00697		VTI1A,VTI1B
NRF2-mediated Oxidative Stress Response	0	0.00844		HACD3,RBX1
PPARα/RXRα Activation	0	0.01		APOA1,APOA2
Hepatic Cholestasis	0	0.00485		CD14
Regulation of Actin-based Motility by Rho	0	0.00847		ITGA2B
14-3-3-mediated Signaling	0	0.00775		YWHAZ
IL-8 Signaling	0	0.00465		CXCL1
Role of NFAT in Regulation of the Immune Response	0	0.00168		IGHM
IL-17 Signaling	0	0.00529		CXCL1
CTLA4 Signaling in Cytotoxic T Lymphocytes	0	0.00209		AP1B1
Virus Entry via Endocytic Pathways	0	0.00909		AP1B1
Reelin Signaling in Neurons	0	0.00787		APOE
HIF1α Signaling	0	0.00935		RBX1,TF
Cellular Effects of Sildenafil (Viagra)	0	0.00617		KCNH2
Neuropathic Pain Signaling In Dorsal Horn Neurons	0	0.00952		KCNH2
Factors Promoting Cardiogenesis in Vertebrates	0	0.00658		LEF1
Renin-Angiotensin Signaling	0	0.00763		AGT
Thrombin Signaling	0	0.00459		F2
Molecular Mechanisms of Cancer	0	0.00659		ITGA2B,LEF1,NF1
Lipid Antigen Presentation by CD1	0	0.0024		AP1B1
HGF Signaling	0	0.00741		ITGA2B
HMGB1 Signaling	0	0.00599		KAT7
Human Embryonic Stem Cell Pluripotency	0	0.00585		LEF1
Androgen Signaling	0	0.00581		KAT7
Germ Cell-Sertoli Cell Junction Signaling	0	0.00575		A2M
CREB Signaling in Neurons	0	0.00163		TAS1R3
Prostate Cancer Signaling	0	0.00862		LEF1
Gα12/13 Signaling	0	0.00746		F2
Colorectal Cancer Metastasis Signaling	0	0.00362		LEF1
CDC42 Signaling	0	0.00173		ITGA2B
ILK Signaling	0	0.01		LEF1,TMSB10/TMSB4X
FAK Signaling	0	0.00833		ITGA2B
EIF2 Signaling	0	0.00441		RPL36AL
PAK Signaling	0	0.00833		ITGA2B
RAC Signaling	0	0.00709		ITGA2B
Role of Osteoblasts, Osteoclasts and Chondrocytes in Rheumatoid Arthritis	0	0.0087		COL1A1,LEF1
Ovarian Cancer Signaling	0	0.00625		LEF1
Altered T Cell and B Cell Signaling in Rheumatoid Arthritis	0	0.00203		IGHM
Regulation of eIF4 and p70S6K Signaling	0	0.00546		ITGA2B
Breast Cancer Regulation by Stathmin1	0	0.00168		TAS1R3
PI3K Signaling in B Lymphocytes	0	0.00676		IGHM
P2Y Purigenic Receptor Signaling Pathway	0	0.00709		ITGA2B
Paxillin Signaling	0	0.00926		ITGA2B
Signaling by Rho Family GTPases	0	0.00741		CDC42EP3,ITGA2B
RHOGDI Signaling	0	0.00452		ITGA2B
Sertoli Cell-Sertoli Cell Junction Signaling	0	0.00935		A2M,ITGA2B
Mouse Embryonic Stem Cell Pluripotency	0	0.00962		LEF1
D-myo-inositol-5-phosphate Metabolism	0	0.0099		phosphate,PPP1R8
Superpathway of Inositol Phosphate Compounds	0	0.00772		phosphate,PPP1R8
3-phosphoinositide Degradation	0	0.0101		phosphate,PPP1R8
3-phosphoinositide Biosynthesis	0	0.00917		phosphate,PPP1R8
Antioxidant Action of Vitamin C	0	0.00847		SLC23A1
Agranulocyte Adhesion and Diapedesis	0	0.0093		CXCL1,PPBP
Regulation of the Epithelial-Mesenchymal Transition Pathway	0	0.00513		LEF1
TEC Kinase Signaling	0	0.00172		ITGA2B
Adipogenesis pathway	0	0.00735		KAT7
Estrogen Receptor Signaling	0	0.0073		AGT,HNRNPD,MED4
ERK/MAPK Signaling	0	0.00917		ITGA2B,YWHAZ
PI3K/AKT Signaling	0	0.0098		ITGA2B,YWHAZ
PTEN Signaling	0	0.00658		ITGA2B
Nitric Oxide Signaling in the Cardiovascular System	0	0.00758		KNG1
Protein Ubiquitination Pathway	0	0.00717		phosphate,RBX1
Xenobiotic Metabolism Signaling	0	0.00341		RBX1
WNT/β-catenin Signaling	0	0.00575		LEF1
Integrin Signaling	0	0.00935		ITGA2B,TTN
IGF-1 Signaling	0	0.00943		YWHAZ
p38 MAPK Signaling	0	0.00847		HMGN1
T Cell Receptor Signaling	0	0.00162		LEF1
G-Protein Coupled Receptor Signaling	0	0.00562	0	KCNH2,PREX1,TAS1R3,TTN
GPCR-Mediated Nutrient Sensing in Enteroendocrine Cells	0	0.008		TAS1R3
Gustation Pathway	0	0.00897		KCNH2,TAS1R3
Autophagy	0	0.00446		DAPK3
Osteoarthritis Pathway	0	0.0083		ITGA2B,LEF1
Opioid Signaling Pathway	0	0.00694		AP1B1,LEF1
Endocannabinoid Cancer Inhibition Pathway	0	0.00658		LEF1
Cardiac Hypertrophy Signaling (Enhanced)	0	0.00361		AGT,ITGA2B
Senescence Pathway	0	0.00993		CDC26,NF1,SAA2-SAA4
Inhibition of ARE-Mediated mRNA Degradation Pathway	0	0.00621		YWHAZ
Necroptosis Signaling Pathway	0	0.00621		TOMM22
Xenobiotic Metabolism General Signaling Pathway	0	0.0068		RBX1
Insulin Secretion Signaling Pathway	0	0.0102		CRTC2,VTI1A,VTI1B
Semaphorin Neuronal Repulsive Signaling Pathway	0	0.00654		ITGA2B
Coronavirus Pathogenesis Pathway	0	0.00985		AGT,KNG1
Tumor Microenvironment Pathway	0	0.00532		COL1A1
Calcium Signaling	0	0.00446		CHRNA3
Ephrin Receptor Signaling	0	0.0049		ITGA2B
Ferroptosis Signaling Pathway	0	0.00617		TF

## Sheet: Conditioned Media #2
Ingenuity Canonical Pathways	-log(p-value)	Ratio	z-score	Molecules
Acute Phase Response Signaling	9.24	0.0432	1.342	AHSG,ALB,APOA1,FN1,HNRNPK,PLG,SERPINA1,TF
LXR/RXR Activation	8.95	0.0569	2.646	AHSG,ALB,APOA1,PLTP,SERPINA1,TF,VTN
FXR/RXR Activation	8.88	0.0556		AHSG,ALB,APOA1,PLTP,SERPINA1,TF,VTN
Actin Cytoskeleton Signaling	5.56	0.0245	-0.447	ACTN4,FLNA,FN1,GSN,PFN1,VCL
ILK Signaling	4.74	0.025	1.342	ACTN4,FLNA,FLNC,FN1,VCL
Integrin Signaling	4.61	0.0235	-1	ACTN4,ARF3,GSN,PFN1,VCL
Atherosclerosis Signaling	4.21	0.0305		ALB,APOA1,PRDX6,SERPINA1
Caveolar-mediated Endocytosis Signaling	3.6	0.04		ALB,FLNA,FLNC
Clathrin-mediated Endocytosis Signaling	3.56	0.0207		ALB,APOA1,SERPINA1,TF
Protein Ubiquitination Pathway	2.98	0.0145		HSPH1,TRAP1,UBA1,UCHL1
Ferroptosis Signaling Pathway	2.88	0.0227		ARF3,H2AC20,TF
IL-12 Signaling and Production in Macrophages	2.84	0.0221		ALB,APOA1,SERPINA1
Coagulation System	2.82	0.0571		PLG,SERPINA1
Germ Cell-Sertoli Cell Junction Signaling	2.56	0.0175		ACTN4,GSN,VCL
Production of Nitric Oxide and Reactive Oxygen Species in Macrophages	2.42	0.0157		ALB,APOA1,SERPINA1
Remodeling of Epithelial Adherens Junctions	2.25	0.0294		ACTN4,VCL
Glioma Invasiveness Signaling	2.19	0.0274		PLG,VTN
Regulation of Cellular Mechanics by Calpain Protease	2.03	0.0225		ACTN4,VCL
VEGF Signaling	1.94	0.0202		ACTN4,VCL
Virus Entry via Endocytic Pathways	1.9	0.0192		FLNA,FLNC
Paxillin Signaling	1.87	0.0185		ACTN4,VCL
Regulation of Actin-based Motility by Rho	1.81	0.0172		GSN,PFN1
Pulmonary Fibrosis Idiopathic Signaling Pathway	1.79	0.0092		FN1,PLG,THBS1
Hematopoiesis from Multipotent Stem Cells	1.71	0.0833		IL2
Iron homeostasis signaling pathway	1.66	0.0144		HBA1/HBA2,TF
Telomere Extension by Telomerase	1.61	0.0667		HNRNPA2B1
Parkinson's Signaling	1.59	0.0625		UCHL1
RAN Signaling	1.56	0.0588		KPNB1
Aldosterone Signaling in Epithelial Cells	1.53	0.0122		HSPH1,TRAP1
Erythropoietin Signaling Pathway	1.47	0.0113		HBA1/HBA2,IL2
Leukocyte Extravasation Signaling	1.4	0.0104		ACTN4,VCL
ID1 Signaling Pathway	1.37	0.01		FN1,TGM2
Coronavirus Pathogenesis Pathway	1.36	0.00985		KPNB1,RPS5
Sertoli Cell-Sertoli Cell Junction Signaling	1.35	0.00971		ACTN4,VCL
Glutathione Redox Reactions I	1.35	0.0357		PRDX6
HER-2 Signaling in Breast Cancer	1.27	0.00881		ARF3,KPNB1
Inhibition of Angiogenesis by TSP1	1.27	0.0294		THBS1
Wound Healing Signaling Pathway	1.19	0.00794		FN1,IL2
Role of Cytokines in Mediating Communication between Immune Cells	1.07	0.0185		IL2
CSDE1 Signaling Pathway	1.06	0.0179		FN1
FAT10 Signaling Pathway	1.06	0.0179		UBA1
Triacylglycerol Degradation	1.05	0.0175		PRDX6
PCP (Planar Cell Polarity) Pathway	1.03	0.0167		PFN1
IL-2 Signaling	1.02	0.0164		IL2
Phagosome Formation	0.985	0.00434		FN1,PRDX6,VTN
Phospholipases	0.982	0.0149		PRDX6
Eicosanoid Signaling	0.976	0.0147		PRDX6
Role of JAK1 and JAK3 in γc Cytokine Signaling	0.97	0.0145		IL2
Ephrin B Signaling	0.952	0.0139		HNRNPK
Macropinocytosis Signaling	0.93	0.0132		ACTN4
Role of MAPK Signaling in Inhibiting the Pathogenesis of Influenza	0.925	0.013		PRDX6
VDR/RXR Activation	0.92	0.0128		IL2
Maturity Onset Diabetes of Young (MODY) Signaling	0.92	0.0128		APOA1
Heparan Sulfate Biosynthesis (Late Stages)	0.915	0.0127		PRDX6
Role of MAPK Signaling in the Pathogenesis of Influenza	0.899	0.0122		PRDX6
Heparan Sulfate Biosynthesis	0.88	0.0116		PRDX6
Unfolded protein response	0.862	0.0111		HSPH1
Crosstalk between Dendritic Cells and Natural Killer Cells	0.857	0.011		IL2
RANK Signaling in Osteoclasts	0.857	0.011		GSN
Apelin Adipocyte Signaling Pathway	0.857	0.011		PRDX6
Protein Kinase A Signaling	0.84	0.00489		FLNA,FLNC
p53 Signaling	0.827	0.0102		THBS1
PD-1, PD-L1 cancer immunotherapy pathway	0.796	0.00943		IL2
Telomerase Signaling	0.792	0.00935		IL2
Kinetochore Metaphase Signaling Pathway	0.778	0.00901		H2AC20
Antioxidant Action of Vitamin C	0.774	0.00893		PRDX6
Role of MAPK Signaling in Promoting the Pathogenesis of Influenza	0.771	0.00885		PRDX6
Bladder Cancer Signaling	0.76	0.00862		THBS1
Airway Pathology in Chronic Obstructive Pulmonary Disease	0.754	0.00847		IL2
Neuroprotective Role of THOP1 in Alzheimer's Disease	0.747	0.00833		PLG
Th1 Pathway	0.74	0.0082		IL2
RHOA Signaling	0.734	0.00806		PFN1
Th2 Pathway	0.695	0.0073		IL2
MSP-RON Signaling In Cancer Cells Pathway	0.687	0.00714		FLNA
Role of Pattern Recognition Receptors in Recognition of Bacteria and Viruses	0.645	0.00641		IL2
Epithelial Adherens Junction Signaling	0.643	0.00637		VCL
Aryl Hydrocarbon Receptor Signaling	0.638	0.00629		TGM2
Phagosome Maturation	0.638	0.00629		PRDX6
HMGB1 Signaling	0.619	0.00599		IL2
Th1 and Th2 Activation Pathway	0.608	0.00581		IL2
Tight Junction Signaling	0.595	0.00562		VCL
Regulation of eIF4 and p70S6K Signaling	0.593	0.00559		RPS5
Tumor Microenvironment Pathway	0.593	0.00559		FN1
IL-17 Signaling	0.577	0.00535		IL2
Hepatic Cholestasis	0.569	0.00524		IL2
Endothelin-1 Signaling	0.567	0.00521		PRDX6
Systemic Lupus Erythematosus Signaling	0.566	0.00322		HNRNPA2B1,IL2
Hepatic Fibrosis / Hepatic Stellate Cell Activation	0.563	0.00515		FN1
Synaptic Long Term Depression	0.561	0.00513		PRDX6
PPARα/RXRα Activation	0.561	0.00513		APOA1
Oxytocin In Brain Signaling Pathway	0.557	0.00508		PRDX6
Pulmonary Healing Signaling Pathway	0.554	0.00503		THBS1
Natural Killer Cell Signaling	0.554	0.00503		IL2
HIF1α Signaling	0.537	0.00481		TF
mTOR Signaling	0.53	0.00472		RPS5
Agranulocyte Adhesion and Diapedesis	0.527	0.00467		FN1
EIF2 Signaling	0.51	0.00446		RPS5
Role of Osteoblasts, Osteoclasts and Chondrocytes in Rheumatoid Arthritis	0.51	0.00446		GSN
Neurovascular Coupling Signaling Pathway	0.509	0.00444		PRDX6
Osteoarthritis Pathway	0.492	0.00424		FN1
LPS/IL-1 Mediated Inhibition of RXR Function	0.466	0.00394		PLTP
Sperm Motility	0.464	0.00392		PRDX6
Huntington's Disease Signaling	0.428	0.00353		TGM2
Synaptogenesis Signaling Pathway	0.39	0.00315		THBS1
Role of Macrophages, Fibroblasts and Endothelial Cells in Rheumatoid Arthritis	0.379	0.00305		FN1
Hepatic Fibrosis Signaling Pathway	0.299	0.00238		TF
Antiproliferative Role of TOB in T Cell Signaling	0.296	0.00235		IL2
Hematopoiesis from Pluripotent Stem Cells	0.285	0.00226		IL2
Graft-versus-Host Disease Signaling	0.282	0.00224		IL2
Autoimmune Thyroid Disease Signaling	0.277	0.0022		IL2
Regulation of IL-2 Expression in Activated and Anergic T Lymphocytes	0.272	0.00217		IL2
T Helper Cell Differentiation	0.266	0.00212		IL2
OX40 Signaling Pathway	0.261	0.00209		IL2
Allograft Rejection Signaling	0.258	0.00207		IL2
Altered T Cell and B Cell Signaling in Rheumatoid Arthritis	0.254	0.00203		IL2
SAPK/JNK Signaling	0.248	0.00199		HNRNPK
ICOS-ICOSL Signaling in T Helper Cells	0.245	0.00197		IL2
Axonal Guidance Signaling	0.245	0.00197		PFN1
Type I Diabetes Mellitus Signaling	0.244	0.00196		IL2
CD28 Signaling in T Helper Cells	0.24	0.00193		IL2
Cardiac Hypertrophy Signaling (Enhanced)	0.227	0.00185		IL2
PKCθ Signaling in T Lymphocytes	0.219	0.00179		IL2
Glucocorticoid Receptor Signaling	0.208	0.00172		IL2
Role of NFAT in Regulation of the Immune Response	0.205	0.0017		KPNB1
Communication between Innate and Adaptive Immune Cells	0	0.00108		IL2
Phospholipase C Signaling	0	0.00147		TGM2
T Cell Receptor Signaling	0	0.00163		IL2
Systemic Lupus Erythematosus In T Cell Signaling Pathway	0	0.00156		IL2
Systemic Lupus Erythematosus In B Cell Signaling Pathway	0	0.00138		IL2

## Sheet: Lysate#2
Ingenuity Canonical Pathways	-log(p-value)	Ratio	z-score	Molecules
Integrin Signaling	13.2	0.117	3.674	ACTA1,ACTN1,ACTR2,ARPC2,ARPC3,CAPN1,ILK,ILKAP,ITGA5,ITGA6,LIMS1,MAP2K2,MAPK1,NCK1,NRAS,PARVB,PIK3R4,PTK2,RAP1B,RAP2B,SRC,TLN1,VASP,VCL,ZYX
Actin Cytoskeleton Signaling	12.7	0.106	4.491	ABI2,ACTA1,ACTN1,ACTR2,ARHGEF1,ARPC2,ARPC3,CSK,DIAPH1,FLNA,FN1,GNG12,ITGA5,ITGA6,MAP2K2,MAPK1,MYH9,MYL6,NRAS,PIK3R4,PTK2,RAP1B,RAP2B,ROCK2,TLN1,VCL
Virus Entry via Endocytic Pathways	12.6	0.173		ACTA1,AP1G1,AP1M1,AP2S1,DNM2,FLNA,HLA-A,HLA-B,ITGA5,NRAS,PIK3R4,PRKCA,PRKCD,PRKCI,RAP1B,RAP2B,SRC,TFRC
VEGF Signaling	11.9	0.172	2.496	ACTA1,ACTN1,EIF2B1,EIF2B3,EIF2B5,ELAVL1,MAP2K2,MAPK1,NRAS,PIK3R4,PRKCA,PTK2,RAP1B,RAP2B,ROCK2,SRC,VCL
fMLP Signaling in Neutrophils	11.8	0.145	4	ACTR2,ARPC2,ARPC3,CHP1,GNAI1,GNAI2,GNAQ,GNAS,GNG10,GNG12,MAP2K2,MAPK1,NRAS,PIK3R4,PRKCA,PRKCD,PRKCI,RAP1B,RAP2B
IL-8 Signaling	11.5	0.11	3.9	BAX,CSTB,GNAI1,GNAI2,GNAQ,GNAS,GNG10,GNG12,IKBKB,IRAK4,MAP2K2,MAPK1,NRAS,PIK3R4,PRKCA,PRKCD,PRKCI,PTK2,RAP1B,RAP2B,ROCK2,SRC,VASP
Clathrin-mediated Endocytosis Signaling	10.5	0.109		ACTA1,ACTR2,ALB,AP1G1,AP1M1,AP2S1,APOA1,ARPC2,ARPC3,CBL,CHP1,CSNK2A2,CSNK2B,DNM1L,DNM2,ITGA5,MYO1E,PIK3R4,SRC,TFRC,TSG101
α-Adrenergic Signaling	10.2	0.148	3.606	GNAI1,GNAI2,GNAQ,GNAS,GNG10,GNG12,MAP2K2,MAPK1,NRAS,PRKACA,PRKCA,PRKCD,PRKCI,PYGB,RAP1B,RAP2B
Ephrin Receptor Signaling	10.1	0.103	4.359	ACTR2,ADAM10,ARPC2,ARPC3,GNAI1,GNAI2,GNAQ,GNAS,GNG10,GNG12,ITGA5,ITGA6,MAP2K2,MAPK1,NCK1,NRAS,PTK2,RAP1B,RAP2B,ROCK2,SRC
Molecular Mechanisms of Cancer	10.1	0.0694		ARHGEF1,BAX,CASP3,CBL,CDK6,FANCD2,GNAI1,GNAI2,GNAQ,GNAS,GNG10,GNG12,GSK3A,HDAC1,ITGA5,ITGA6,MAP2K2,MAP2K3,MAPK1,NCSTN,NRAS,PIK3R4,PRKACA,PRKCA,PRKCD,PRKCI,PTK2,RAP1B,RAP2B,SMAD3,SRC
CXCR4 Signaling	9.84	0.112	4	GNAI1,GNAI2,GNAQ,GNAS,GNG10,GNG12,MAP2K2,MAPK1,MYL6,NRAS,PIK3R4,PRKCA,PRKCD,PRKCI,PTK2,RAP1B,RAP2B,ROCK2,SRC
CCR3 Signaling in Eosinophils	9.64	0.126	3.317	GNAI1,GNAI2,GNAQ,GNAS,GNG10,GNG12,MAP2K2,MAPK1,NRAS,PIK3R4,PLA2G4A,PRKCA,PRKCD,PRKCI,RAP1B,RAP2B,ROCK2
Apelin Endothelial Signaling Pathway	9.34	0.121	3.742	GNAI1,GNAI2,GNAQ,GNAS,GNG10,GNG12,MAP2K2,MAPK1,NRAS,PIK3R4,PRKAA1,PRKCA,PRKCD,PRKCI,RAP1B,RAP2B,SMAD3
Thrombin Signaling	9.29	0.0933	4.123	ARHGEF1,GNAI1,GNAI2,GNAQ,GNAS,GNG10,GNG12,IKBKB,MAP2K2,MAPK1,MYL6,NRAS,PIK3R4,PRKCA,PRKCD,PRKCI,PTK2,RAP1B,RAP2B,ROCK2,SRC
Paxillin Signaling	9.18	0.139	3.207	ACTA1,ACTN1,CSK,ITGA5,ITGA6,MAPK1,NCK1,NRAS,PIK3R4,PTK2,RAP1B,RAP2B,SRC,TLN1,VCL
Protein Kinase A Signaling	9.03	0.0685	1.46	ADD1,ADD3,CHP1,DUSP3,FLNA,GNAI1,GNAI2,GNAQ,GNAS,GNG10,GNG12,GSK3A,MAP2K2,MAPK1,MYL6,PPP1CC,PRKACA,PRKCA,PRKCD,PRKCI,PTK2,PTPN23,PYGB,RAP1B,ROCK2,SMAD3,VASP,YWHAH
G Beta Gamma Signaling	9.01	0.124	4	DNM2,GNAI1,GNAI2,GNAQ,GNAS,GNG10,GNG12,MAPK1,NRAS,PRKACA,PRKCA,PRKCD,PRKCI,RAP1B,RAP2B,SRC
RHOGDI Signaling	8.85	0.093	-3.606	ACTA1,ACTR2,ARHGAP1,ARHGEF1,ARPC2,ARPC3,GNAI1,GNAI2,GNAQ,GNAS,GNG10,GNG12,ITGA5,ITGA6,MYH9,MYL6,PIP4K2A,PRKCA,ROCK2,SRC
Leukocyte Extravasation Signaling	8.85	0.0984	2.828	ACTA1,ACTN1,ARHGAP1,GNAI1,GNAI2,MAP2K2,MAPK1,MYL6,PIK3R4,PRKCA,PRKCD,PRKCI,PTK2,RAP1B,ROCK2,SRC,TIMP1,VASP,VCL
ERK/MAPK Signaling	8.82	0.0926	3.3	ITGA5,ITGA6,MAP2K2,MAPK1,NRAS,PIK3R4,PLA2G4A,PPP1CC,PRKACA,PRKCA,PRKCD,PRKCI,PTK2,PTPA,RAP1B,RAP2B,SRC,STAT1,TLN1,YWHAH
Role of NFAT in Cardiac Hypertrophy	8.61	0.0901	3.153	CHP1,GNAI1,GNAI2,GNAQ,GNAS,GNG10,GNG12,HDAC1,MAP2K2,MAP2K3,MAPK1,NRAS,PIK3R4,PRKACA,PRKCA,PRKCD,PRKCI,RAP1B,RAP2B,SRC
Regulation of Cellular Mechanics by Calpain Protease	8.31	0.146	2.828	ACTN1,CAPN1,CDK6,ITGA5,ITGA6,MAPK1,NRAS,PTK2,RAP1B,RAP2B,SRC,TLN1,VCL
Gαq Signaling	8.08	0.1	3.051	CHP1,CSK,GNAI1,GNAI2,GNAQ,GNAS,GNG10,GNG12,GRK2,IKBKB,MAP2K2,MAPK1,PIK3R4,PRKCA,PRKCD,PRKCI,ROCK2
GNRH Signaling	8.08	0.0938	4	GNAI1,GNAI2,GNAQ,GNAS,GNG10,GNG12,MAP2K2,MAP2K3,MAPK1,NRAS,PRKACA,PRKCA,PRKCD,PRKCI,PTK2,RAP1B,RAP2B,SRC
PTEN Signaling	8.05	0.107	-2.673	CASP3,CBL,CSNK2A2,CSNK2B,GSK3A,IKBKB,ILK,ITGA5,ITGA6,MAP2K2,MAPK1,NRAS,PTK2,RAP1B,RAP2B,YWHAH
Germ Cell-Sertoli Cell Junction Signaling	8.05	0.0994		A2M,ACTA1,ACTN1,ILK,ITGA6,MAP2K2,MAP2K3,MAPK1,MTMR2,NRAS,PIK3R4,PTK2,RAP1B,RAP2B,SRC,VCL,ZYX
Fcγ Receptor-mediated Phagocytosis in Macrophages and Monocytes	8.02	0.138	3.051	ACTA1,ACTR2,ARPC2,ARPC3,CBL,MAPK1,NCK1,PRKCA,PRKCD,PRKCI,SRC,TLN1,VASP
p70S6K Signaling	7.96	0.114	3.207	GNAI1,GNAI2,GNAQ,MAP2K2,MAPK1,NRAS,PIK3R4,PRKCA,PRKCD,PRKCI,PTPA,RAP1B,RAP2B,SRC,YWHAH
Signaling by Rho Family GTPases	7.92	0.0784	3.742	ACTA1,ACTR2,ARHGEF1,ARPC2,ARPC3,GNAI1,GNAI2,GNAQ,GNAS,GNG10,GNG12,ITGA5,ITGA6,MAP2K2,MAPK1,MYL6,PIK3R4,PIP4K2A,PRKCI,PTK2,ROCK2
P2Y Purigenic Receptor Signaling Pathway	7.91	0.113	2.496	GNAI1,GNAI2,GNAQ,GNG10,GNG12,MAP2K2,MAPK1,NRAS,PIK3R4,PRKACA,PRKCA,PRKCD,PRKCI,RAP1B,RAP2B
Chemokine Signaling	7.85	0.15	3.464	GNAI1,GNAI2,GNAQ,MAP2K2,MAPK1,NRAS,PRKCA,PTK2,RAP1B,RAP2B,ROCK2,SRC
ILK Signaling	7.8	0.09	0.5	ACTA1,ACTN1,CASP3,FLNA,FN1,GSK3A,ILK,ILKAP,LIMS1,MAPK1,MYH9,MYL6,PARVB,PIK3R4,PTK2,PTPA,RSU1,VCL
Estrogen Receptor Signaling	7.78	0.0637	3.838	EIF2B1,EIF2B3,EIF2B5,GNAI1,GNAI2,GNAQ,GNAS,GNG10,GNG12,GSK3A,MAP2K2,MAPK1,MYL6,NDUFB9,NDUFV1,NRAS,PIK3R4,PRKAA1,PRKACA,PRKCA,PRKCD,PRKCI,RAP1B,RAP2B,ROCK2,SRC
RAC Signaling	7.69	0.109	3.606	ABI2,ACTR2,ARPC2,ARPC3,ITGA5,ITGA6,MAP2K2,MAPK1,NRAS,PIK3R4,PIP4K2A,PRKCI,PTK2,RAP1B,RAP2B
HER-2 Signaling in Breast Cancer	7.69	0.0837	2.065	CASP3,COPS6,COX17,COX4I1,COX6B1,GSK3A,IKBKB,MAP2K2,MAPK1,NRAS,PIK3R4,PRKCA,PRKCD,PRKCI,RAP1B,RAP2B,RHEB,SMAD3,SRC
Insulin Receptor Signaling	7.61	0.107	2.84	CBL,EIF2B1,EIF2B3,EIF2B5,GSK3A,MAP2K2,MAPK1,NCK1,NRAS,PIK3R4,PPP1CC,PRKACA,PRKCI,RAP1B,RAP2B
Remodeling of Epithelial Adherens Junctions	7.6	0.162	2	ACTA1,ACTN1,ACTR2,ARPC2,ARPC3,DNM1L,DNM2,MAPRE2,SRC,VCL,ZYX
Oxytocin Signaling Pathway	7.57	0.0747	4.146	ATP2B4,CHP1,GNAI1,GNAI2,GNAQ,GNG10,GNG12,MAPK1,MYH9,MYL6,NRAS,PIK3R4,PLA2G4A,PRKAA1,PRKACA,PRKCA,PRKCD,PRKCI,RAP1B,RAP2B,ROCK2
Axonal Guidance Signaling	7.56	0.0571		ACTR2,ADAM10,ARPC2,ARPC3,CHP1,GNAI1,GNAI2,GNAQ,GNAS,GNG10,GNG12,ITGA5,ITGA6,MAP2K2,MAPK1,MICAL1,MYL6,NCK1,NRAS,PIK3R4,PRKACA,PRKCA,PRKCD,PRKCI,PTK2,RAP1B,RAP2B,ROCK2,VASP
PDGF Signaling	7.49	0.14	3.464	CSNK2A2,CSNK2B,MAP2K2,MAPK1,NRAS,PIK3R4,PRKCA,RAP1B,RAP2B,SPHK1,SRC,STAT1
CLEAR Signaling Pathway	7.46	0.0737	-0.218	ATP6V0A1,ATP6V1G1,CHP1,CTSA,GLB1,GSK3A,IKBKB,MAPK1,NRAS,PRKAA1,PRKCA,PRKCD,PRKCI,PTPA,RAP1B,RAP2B,RHEB,RRAGA,RRAGC,VPS18,YWHAH
Cardiac Hypertrophy Signaling	7.44	0.0769	1.886	CHP1,EIF2B1,EIF2B3,EIF2B5,GNAI1,GNAI2,GNAQ,GNAS,GNG10,GNG12,MAP2K2,MAP2K3,MAPK1,MYL6,NRAS,PIK3R4,PRKACA,RAP1B,RAP2B,ROCK2
NRF2-mediated Oxidative Stress Response	7.38	0.0802	3.317	ACTA1,AKR7A2,DNAJC1,DNAJC13,DNAJC17,DNAJC19,GSR,GSTM3,MAP2K2,MAP2K3,MAPK1,NRAS,PIK3R4,PRKCA,PRKCD,PRKCI,RAP1B,RAP2B,SCARB1
14-3-3-mediated Signaling	7.3	0.11	2.714	BAX,CBL,GSK3A,MAP2K2,MAPK1,NRAS,PIK3R4,PRKCA,PRKCD,PRKCI,RAP1B,RAP2B,SRC,YWHAH
Circadian Rhythm Signaling	7.22	0.0746		CSNK2A2,GNAI1,GNAI2,GNAQ,GNAS,GNG10,GNG12,GSK3A,MAP2K2,MAP2K3,MAPK1,NRAS,PRKAA1,PRKACA,PRKCA,PRKCD,PRKCI,RAP1B,RAP2B,SRC
AMPK Signaling	7.18	0.0779	1.732	AK3,CPT2,ELAVL1,GNAI1,GNAI2,GNAQ,GNAS,GNG10,GNG12,ILKAP,MAP2K3,MAPK1,PFKFB3,PIK3R4,PPM1F,PRKAA1,PRKACA,PTPA,SLC2A1
Caveolar-mediated Endocytosis Signaling	7.14	0.147		ACTA1,ALB,COPZ1,DNM2,FLNA,HLA-A,HLA-B,ITGA5,ITGA6,PRKCA,SRC
Cardiac Hypertrophy Signaling (Enhanced)	6.96	0.0535	4.315	CHP1,DIAPH1,EIF2B1,EIF2B3,EIF2B5,GNAI1,GNAI2,GNAQ,GNAS,GNG10,GNG12,GSK3A,HDAC1,IKBKB,ITGA5,ITGA6,MAP2K2,MAP2K3,MAPK1,NRAS,PIK3R4,PRKACA,PRKCA,PRKCD,PRKCI,PTK2,RAP1B,RAP2B,ROCK2
IL-3 Signaling	6.91	0.139	3.317	CHP1,MAP2K2,MAPK1,NRAS,PIK3R4,PRKCA,PRKCD,PRKCI,RAP1B,RAP2B,STAT1
Thrombopoietin Signaling	6.88	0.159	3.162	MAP2K2,MAPK1,NRAS,PIK3R4,PRKCA,PRKCD,PRKCI,RAP1B,RAP2B,STAT1
Sertoli Cell-Sertoli Cell Junction Signaling	6.85	0.0825		A2M,ACTA1,ACTN1,GSK3A,ILK,ITGA5,ITGA6,MAP2K2,MAP2K3,MAPK1,MTMR2,NRAS,PRKACA,RAP1B,RAP2B,SRC,VCL
Cholecystokinin/Gastrin-mediated Signaling	6.77	0.109	3.606	GNAQ,MAP2K2,MAP2K3,MAPK1,NRAS,PRKCA,PRKCD,PRKCI,PTK2,RAP1B,RAP2B,ROCK2,SRC
UVC-Induced MAPK Signaling	6.66	0.176	3	MAP2K2,MAPK1,NRAS,PRKCA,PRKCD,PRKCI,RAP1B,RAP2B,SRC
Renin-Angiotensin Signaling	6.65	0.107	3.464	GNAQ,MAP2K2,MAPK1,NRAS,PIK3R4,PRKACA,PRKCA,PRKCD,PRKCI,PTK2,RAP1B,RAP2B,STAT1
LPS-stimulated MAPK Signaling	6.57	0.129	3.317	IKBKB,MAP2K2,MAP2K3,MAPK1,NRAS,PIK3R4,PRKCA,PRKCD,PRKCI,RAP1B,RAP2B
IGF-1 Signaling	6.56	0.115	3.317	CSNK2A2,CSNK2B,MAP2K2,MAPK1,NRAS,PIK3R4,PRKACA,PRKCI,PTK2,RAP1B,RAP2B,YWHAH
ERBB4 Signaling	6.56	0.147	3	MAP2K2,MAPK1,NCSTN,NRAS,PIK3R4,PRKCA,PRKCD,PRKCI,RAP1B,RAP2B
Endocannabinoid Cancer Inhibition Pathway	6.5	0.0952	1.069	CASP3,GNAI1,GNAI2,GNAQ,MAP2K2,MAP2K3,MAPK1,PIK3R4,PRKAA1,PRKACA,PTK2,ROCK2,SPTLC2,SRC
Colorectal Cancer Metastasis Signaling	6.47	0.0701	2.309	BAX,CASP3,GNAI1,GNAI2,GNAQ,GNAS,GNG10,GNG12,GRK2,MAP2K2,MAPK1,NRAS,PIK3R4,PRKACA,RAP1B,RAP2B,SMAD3,SRC,STAT1
Insulin Secretion Signaling Pathway	6.45	0.0699	4.359	EIF2B1,EIF2B3,EIF2B5,EIF4G3,GNAQ,GNAS,MAPK1,NSF,PIK3R4,PRKACA,PRKCA,PRKCD,PRKCI,RAP1B,SLC2A1,SPCS1,SPCS2,SRC,STAT1
Endocannabinoid Developing Neuron Pathway	6.44	0.102	3.162	GNAI1,GNAI2,GNG10,GNG12,MAP2K2,MAP2K3,MAPK1,NRAS,PIK3R4,PRKACA,RAP1B,RAP2B,SRC
Gap Junction Signaling	6.36	0.0808		ACTA1,GNAI1,GNAI2,GNAQ,GNAS,MAP2K2,MAPK1,NRAS,PIK3R4,PRKACA,PRKCA,PRKCD,PRKCI,RAP1B,RAP2B,SRC
Hepatic Fibrosis Signaling Pathway	6.34	0.057	3.962	CASP3,GNAI1,GNAI2,IKBKB,IRAK4,ITGA5,ITGA6,MAP2K2,MAP2K3,MAPK1,MYL6,NRAS,PIK3R4,PRKACA,PRKCA,PRKCD,PRKCI,PTK2,RAP1B,RAP2B,ROCK2,SMAD3,TFRC,TIMP1
Melatonin Signaling	6.32	0.139	3.162	GNAI1,GNAI2,GNAQ,MAP2K2,MAP2K3,MAPK1,PRKACA,PRKCA,PRKCD,PRKCI
Ephrin B Signaling	6.32	0.139	2.646	CBL,GNAI1,GNAI2,GNAQ,GNAS,GNG10,GNG12,MAPK1,PTK2,ROCK2
Opioid Signaling Pathway	6.26	0.0679	3.5	AP2S1,GNAI1,GNAI2,GNAQ,GNAS,GNG10,GNG12,GRK2,MAP2K2,MAP2K3,MAPK1,NRAS,PRKACA,PRKCA,PRKCD,PRKCI,RAP1B,RAP2B,SRC
Phagosome Formation	6.21	0.0463	5.568	ACTR2,AP1G1,AP1M1,ARPC2,ARPC3,DIAPH1,FN1,GPR143,GPR89A/GPR89B,IGHG1,IGKC,ITGA5,ITGA6,MAP2K2,MAP2K3,MAPK1,MYH9,MYL6,NRAS,PIK3R4,PIP4K2A,PLA2G4A,PRKCA,PRKCD,PRKCI,PTK2,RAP1B,RAP2B,ROCK2,SPHK1,SRC,TLN1
Actin Nucleation by ARP-WASP Complex	6.17	0.118	3	ACTR2,ARPC2,ARPC3,ITGA5,ITGA6,NCK1,NRAS,RAP1B,RAP2B,ROCK2,VASP
Role of MAPK Signaling in Promoting the Pathogenesis of Influenza	6.16	0.106	3.464	ATP6V0A1,ATP6V1G1,BAX,CASP3,MAP2K2,MAP2K3,MAPK1,NRAS,PLA2G4A,PRKCA,RAP1B,RAP2B
ERBB Signaling	6.12	0.117	3.317	MAP2K2,MAP2K3,MAPK1,NCK1,NRAS,PIK3R4,PRKCA,PRKCD,PRKCI,RAP1B,RAP2B
IL-1 Signaling	6.03	0.115	2.449	GNAI1,GNAI2,GNAQ,GNAS,GNG10,GNG12,IKBKB,IRAK4,MAP2K3,MAPK1,PRKACA
NF-κB Activation by Viruses	5.99	0.128	3.162	IKBKB,ITGA6,MAPK1,NRAS,PIK3R4,PRKCA,PRKCD,PRKCI,RAP1B,RAP2B
PAK Signaling	5.96	0.102	3.317	CASP3,ITGA5,ITGA6,MAP2K2,MAPK1,MYL6,NCK1,NRAS,PIK3R4,PTK2,RAP1B,RAP2B
Endothelin-1 Signaling	5.81	0.0781	3.873	CASP3,GNAI1,GNAI2,GNAQ,GNAS,MAPK1,NRAS,PIK3R4,PLA2G4A,PRKCA,PRKCD,PRKCI,RAP1B,RAP2B,SRC
Role of MAPK Signaling in the Pathogenesis of Influenza	5.79	0.122		BAX,CASP3,MAP2K2,MAP2K3,MAPK1,NRAS,PLA2G4A,PRKCA,RAP1B,RAP2B
Glioma Signaling	5.73	0.0968	3	CDK6,HDAC1,IDH2,MAP2K2,MAPK1,NRAS,PIK3R4,PRKCA,PRKCD,PRKCI,RAP1B,RAP2B
Gαs Signaling	5.69	0.096	1.134	ADD1,ADD3,GNAI1,GNAI2,GNAQ,GNAS,GNG10,GNG12,MAP2K2,MAPK1,PRKACA,SRC
VEGF Family Ligand-Receptor Interactions	5.69	0.119	3.162	MAP2K2,MAPK1,NRAS,PIK3R4,PLA2G4A,PRKCA,PRKCD,PRKCI,RAP1B,RAP2B
Apoptosis Signaling	5.68	0.106	-0.905	AIFM1,BAX,CAPN1,CASP3,IKBKB,MAP2K2,MAPK1,NRAS,PRKCA,RAP1B,RAP2B
Oxytocin In Brain Signaling Pathway	5.68	0.0761	3.873	GNAI1,GNAI2,GNAQ,GNG10,GNG12,MAP2K2,MAPK1,NRAS,PIK3R4,PLA2G4A,PRKCA,PRKCD,PRKCI,RAP1B,RAP2B
Adrenomedullin signaling pathway	5.62	0.0754	3.207	BAX,CASP3,CSK,GNAQ,GNAS,GSK3A,MAP2K2,MAP2K3,MAPK1,NRAS,PIK3R4,PRKACA,PTK2,RAP1B,RAP2B
Prolactin Signaling	5.59	0.116	3.162	MAP2K2,MAPK1,NRAS,PIK3R4,PRKCA,PRKCD,PRKCI,RAP1B,RAP2B,STAT1
Huntington's Disease Signaling	5.56	0.0636	1.667	BAX,CAPN1,CASP3,DNM1L,DNM2,GNAQ,GNG10,GNG12,HDAC1,HSPA14,MAPK1,NSF,PIK3R4,PRKCA,PRKCD,PRKCI,PSMB1,PSMB8
Synaptic Long Term Potentiation	5.48	0.0916	2.887	CHP1,GNAQ,MAP2K2,MAPK1,NRAS,PPP1CC,PRKACA,PRKCA,PRKCD,PRKCI,RAP1B,RAP2B
Regulation of eIF4 and p70S6K Signaling	5.47	0.0782	2.121	EIF2B1,EIF2B3,EIF2B5,EIF4G3,ITGA5,ITGA6,MAP2K2,MAPK1,NRAS,PIK3R4,PTPA,RAP1B,RAP2B,RPS21
HGF Signaling	5.45	0.0909	3.317	ITGA5,ITGA6,MAP2K2,MAPK1,NRAS,PIK3R4,PRKCA,PRKCD,PRKCI,PTK2,RAP1B,RAP2B
Gα12/13 Signaling	5.41	0.0902	3.464	ARHGEF1,IKBKB,MAP2K2,MAPK1,MYL6,NRAS,PIK3R4,PTK2,RAP1B,RAP2B,ROCK2,SRC
Epithelial Adherens Junction Signaling	5.4	0.0828	1.941	ACTR2,ARPC2,ARPC3,DIAPH1,NRAS,PRKAA1,PTPA,RAP1B,RAP2B,ROCK2,SRC,VCL,YWHAH
CDK5 Signaling	5.29	0.0965	1.897	CAPN1,GNAS,ITGA6,MAP2K2,MAPK1,NRAS,PPP1CC,PRKACA,PTPA,RAP1B,RAP2B
Role of Macrophages, Fibroblasts and Endothelial Cells in Rheumatoid Arthritis	5.24	0.0579		CHP1,FN1,GNAQ,IGHG1,IGKC,IKBKB,IRAK4,MAP2K2,MAP2K3,MAPK1,NRAS,PIK3R4,PRKCA,PRKCD,PRKCI,RAP1B,RAP2B,ROCK2,SRC
Neuregulin Signaling	5.18	0.094	3	ITGA5,ITGA6,MAP2K2,MAPK1,NRAS,PRKCA,PRKCD,PRKCI,RAP1B,RAP2B,SRC
Gαi Signaling	5.18	0.0857	2.333	GNAI1,GNAI2,GNAQ,GNAS,GNG10,GNG12,MAPK1,NRAS,PRKACA,RAP1B,RAP2B,SRC
Macropinocytosis Signaling	5.16	0.118	3	ITGA5,NRAS,PIK3R4,PRKCA,PRKCD,PRKCI,RAP1B,RAP2B,SRC
Fc Epsilon RI Signaling	5.14	0.0932	3.317	MAP2K2,MAP2K3,MAPK1,NRAS,PIK3R4,PLA2G4A,PRKCA,PRKCD,PRKCI,RAP1B,RAP2B
Antiproliferative Role of Somatostatin Receptor 2	5.11	0.117	2.646	GNG10,GNG12,MAP2K2,MAPK1,NRAS,PIK3R4,RAP1B,RAP2B,SRC
Oncostatin M Signaling	5.06	0.163	2.646	MAP2K2,MAPK1,NRAS,PLAU,RAP1B,RAP2B,STAT1
Androgen Signaling	5.05	0.0769	2.121	GNAI1,GNAI2,GNAQ,GNAS,GNG10,GNG12,MAPK1,PRKACA,PRKCA,PRKCD,PRKCI,SMAD3,SRC
Synaptic Long Term Depression	5.04	0.0718	3.207	GNAI1,GNAI2,GNAQ,GNAS,MAP2K2,MAPK1,NRAS,PLA2G4A,PRKCA,PRKCD,PRKCI,PTPA,RAP1B,RAP2B
PPARα/RXRα Activation	5.04	0.0718	-0.277	APOA1,GNAQ,GNAS,IKBKB,MAP2K2,MAP2K3,MAPK1,NRAS,PRKAA1,PRKACA,PRKCA,RAP1B,RAP2B,SMAD3
IL-2 Signaling	4.98	0.131	2.449	CSNK2A2,CSNK2B,MAP2K2,MAPK1,NRAS,PIK3R4,RAP1B,RAP2B
PI3K/AKT Signaling	4.94	0.0704	2.309	GSK3A,IKBKB,ILK,ITGA5,ITGA6,LIMS1,MAP2K2,MAPK1,NRAS,PTPA,RAP1B,RAP2B,RHEB,YWHAH
Corticotropin Releasing Hormone Signaling	4.84	0.0795	2.887	GNAI1,GNAI2,GNAQ,GNAS,KRT1,MAP2K2,MAPK1,PRKACA,PRKCA,PRKCD,PRKCI,RAP1B
IL-6 Signaling	4.81	0.0859	2.111	A2M,CSNK2A2,CSNK2B,IKBKB,MAP2K2,MAP2K3,MAPK1,NRAS,PIK3R4,RAP1B,RAP2B
Chronic Myeloid Leukemia Signaling	4.74	0.0935		CDK6,HDAC1,IKBKB,MAP2K2,MAPK1,NRAS,PIK3R4,RAP1B,RAP2B,SMAD3
Apelin Muscle Signaling Pathway	4.73	0.146		GNAI1,GNAI2,GNAQ,GNAS,GNG10,GNG12,PRKAA1
Aldosterone Signaling in Epithelial Cells	4.49	0.0732	2.646	DNAJC1,DNAJC13,DNAJC17,DNAJC19,HSPA14,MAP2K2,MAPK1,PIK3R4,PIP4K2A,PRKCA,PRKCD,PRKCI
Reelin Signaling in Neurons	4.47	0.0791	3.317	ACTR2,ARHGEF1,ARPC2,ARPC3,ITGA5,MAP2K2,MAP2K3,MAPK1,PIK3R4,RAP1B,SRC
MSP-RON Signaling In Cancer Cells Pathway	4.44	0.0786	2.714	FLNA,ITGA6,MAP2K2,MAPK1,NRAS,PIK3R4,PTK2,RAP1B,RAP2B,SRC,YWHAH
Role of Tissue Factor in Cancer	4.43	0.0862		CASP3,GNAQ,ITGA6,MAPK1,NRAS,PIK3R4,PRKCA,RAP1B,RAP2B,SRC
Non-Small Cell Lung Cancer Signaling	4.4	0.0957	2.646	CDK6,HDAC1,MAP2K2,MAPK1,NRAS,PIK3R4,PRKCA,RAP1B,RAP2B
Glioma Invasiveness Signaling	4.4	0.11	2.121	MAPK1,NRAS,PIK3R4,PLAU,PTK2,RAP1B,RAP2B,TIMP1
GPCR-Mediated Nutrient Sensing in Enteroendocrine Cells	4.37	0.0847	1.897	GNAI1,GNAI2,GNAQ,GNAS,GNG10,GNG12,PRKACA,PRKCA,PRKCD,PRKCI
Xenobiotic Metabolism General Signaling Pathway	4.36	0.0769	3.317	GSTM3,MAP2K2,MAP2K3,MAPK1,NRAS,PIK3R4,PRKCA,PRKCD,PRKCI,RAP1B,RAP2B
EGF Signaling	4.34	0.127	2.646	CSNK2A2,CSNK2B,MAPK1,PIK3R4,PRKCA,SRC,STAT1
Sperm Motility	4.34	0.0588	2.646	CSK,GNAI1,GNAI2,GNAQ,GNAS,GNG10,GNG12,MAP2K3,PLA2G4A,PRKACA,PRKCA,PRKCD,PRKCI,PTK2,SRC
NGF Signaling	4.31	0.0833	3	BAX,IKBKB,MAP2K2,MAPK1,NRAS,PIK3R4,PRKCD,RAP1B,RAP2B,ROCK2
Melanocyte Development and Pigmentation Signaling	4.26	0.0918	3	GNAS,MAP2K2,MAPK1,NRAS,PIK3R4,PRKACA,RAP1B,RAP2B,SRC
UVA-Induced MAPK Signaling	4.26	0.0918	2.646	CASP3,MAPK1,NRAS,PARP4,PIK3R4,PRKCA,RAP1B,RAP2B,STAT1
CNTF Signaling	4.23	0.123	2.646	MAP2K2,MAPK1,NRAS,PIK3R4,RAP1B,RAP2B,STAT1
Neurotrophin/TRK Signaling	4.19	0.103	2.121	MAP2K2,MAP2K3,MAPK1,NRAS,PIK3R4,RAP1B,RAP2B,SPRY2
IL-7 Signaling Pathway	4.19	0.103	1.414	BAX,GSK3A,IGHG1,MAPK1,PIK3R4,PTK2,SLC2A1,STAT1
RHOA Signaling	4.19	0.0806	2.53	ACTA1,ACTR2,ARHGAP1,ARHGEF1,ARPC2,ARPC3,MYL6,PIP4K2A,PTK2,ROCK2
Mechanisms of Viral Exit from Host Cells	4.14	0.146		ACTA1,PRKCA,PRKCD,PRKCI,TSG101,VPS28
Tumor Microenvironment Pathway	4.12	0.067	2.309	FN1,HLA-A,HLA-B,ITGA5,MAP2K2,MAPK1,NRAS,PIK3R4,PLAU,RAP1B,RAP2B,SLC2A1
HIF1α Signaling	4.1	0.0625	3.051	CHP1,HSPA14,MAP2K2,MAP2K3,MAPK1,NRAS,PIK3R4,PRKCA,PRKCD,PRKCI,RAP1B,RAP2B,SLC2A1
GP6 Signaling Pathway	4.1	0.0787	1.667	ADAM10,GSK3A,NCK1,PIK3R4,PRKCA,PRKCD,PRKCI,PTK2,RAP1B,TLN1
Endometrial Cancer Signaling	4.09	0.117	2.646	ILK,MAP2K2,MAPK1,NRAS,PIK3R4,RAP1B,RAP2B
FLT3 Signaling in Hematopoietic Progenitor Cells	4.03	0.0976	2.828	CBL,MAP2K2,MAPK1,NRAS,PIK3R4,RAP1B,RAP2B,STAT1
JAK/STAT Signaling	4.03	0.0976	2.828	GNAQ,MAP2K2,MAPK1,NRAS,PIK3R4,RAP1B,RAP2B,STAT1
mTOR Signaling	4.02	0.0613	2.111	EIF4G3,MAPK1,NRAS,PIK3R4,PRKAA1,PRKCA,PRKCD,PRKCI,PTPA,RAP1B,RAP2B,RHEB,RPS21
Glucocorticoid Receptor Signaling	4.01	0.0413		A2M,CHP1,HLA-A,HLA-B,HSPA14,IKBKB,KRT1,MAP2K2,MAPK1,NDUFB9,NDUFV1,NRAS,PIK3R4,PLA2G4A,PLAU,PRKAA1,PRKACA,RAP1B,RAP2B,SMAD3,SRC,STAT1,TSG101,YWHAH
G Protein Signaling Mediated by Tubby	3.96	0.136		GNAI1,GNAI2,GNAQ,GNAS,GNG10,GNG12
eNOS Signaling	3.94	0.0692	2.53	CASP3,DNM2,GNAQ,GNAS,HSPA14,PIK3R4,PRKAA1,PRKACA,PRKCA,PRKCD,PRKCI
ERB2-ERBB3 Signaling	3.87	0.108	1.89	GSK3A,MAP2K2,MAPK1,NRAS,PIK3R4,RAP1B,RAP2B
IL-12 Signaling and Production in Macrophages	3.85	0.0735		ALB,APOA1,IKBKB,MAP2K2,MAPK1,PIK3R4,PRKCA,PRKCD,PRKCI,STAT1
Production of Nitric Oxide and Reactive Oxygen Species in Macrophages	3.85	0.0628	2.111	ALB,APOA1,IKBKB,MAPK1,PIK3R4,PPP1CC,PRKCA,PRKCD,PRKCI,PTPA,RAP1B,STAT1
EIF2 Signaling	3.78	0.058	3.162	ACTA1,EIF2B1,EIF2B3,EIF2B5,EIF4G3,MAP2K2,MAPK1,NRAS,PIK3R4,PPP1CC,RAP1B,RAP2B,RPS21
Acute Myeloid Leukemia Signaling	3.72	0.0879	2.646	IDH2,MAP2K2,MAP2K3,MAPK1,NRAS,PIK3R4,RAP1B,RAP2B
Natural Killer Cell Signaling	3.68	0.0603	2.309	HLA-A,HLA-B,HSPA14,IRAK4,MAP2K2,MAP2K3,MAPK1,NCK1,NRAS,PIK3R4,RAP1B,RAP2B
Agrin Interactions at Neuromuscular Junction	3.66	0.1	2.646	ACTA1,MAPK1,NRAS,PTK2,RAP1B,RAP2B,SRC
GM-CSF Signaling	3.66	0.1	2.646	MAP2K2,MAPK1,NRAS,PIK3R4,RAP1B,RAP2B,STAT1
Melanoma Signaling	3.65	0.12	2.449	MAP2K2,MAPK1,NRAS,PIK3R4,RAP1B,RAP2B
Growth Hormone Signaling	3.62	0.0986	2.646	A2M,MAPK1,PIK3R4,PRKCA,PRKCD,PRKCI,STAT1
Amyloid Processing	3.6	0.118		CAPN1,CSNK2A2,CSNK2B,MAPK1,NCSTN,PRKACA
TGF-β Signaling	3.56	0.0833	2.828	HDAC1,MAP2K2,MAP2K3,MAPK1,NRAS,RAP1B,RAP2B,SMAD3
Apelin Cardiomyocyte Signaling Pathway	3.46	0.0808	2.828	GNAI1,GNAI2,MAPK1,MYL6,PIK3R4,PRKCA,PRKCD,PRKCI
GDNF Family Ligand-Receptor Interactions	3.44	0.0921	2.646	MAP2K2,MAPK1,NCK1,NRAS,PIK3R4,RAP1B,RAP2B
Dopamine-DARPP32 Feedback in cAMP Signaling	3.41	0.0601	1.508	CHP1,GNAI1,GNAI2,GNAQ,GNAS,PPP1CC,PRKACA,PRKCA,PRKCD,PRKCI,PTPA
Angiopoietin Signaling	3.41	0.0909	1.633	IKBKB,NCK1,NRAS,PIK3R4,PTK2,RAP1B,RAP2B
Relaxin Signaling	3.39	0.0645	2.236	GNAI1,GNAI2,GNAQ,GNAS,GNG10,GNG12,MAPK1,PIK3R4,PRKACA,RAP1B
Acute Phase Response Signaling	3.37	0.0595	2.53	A2M,ALB,APOA1,FN1,IKBKB,MAP2K2,MAP2K3,MAPK1,NRAS,RAP1B,RAP2B
Calcium Signaling	3.32	0.055	1.633	ACTA1,ATP2B4,CHP1,HDAC1,MAPK1,MYH9,MYL6,PRKACA,RAP1B,RAP2B,TPM1,TPM4
Synaptogenesis Signaling Pathway	3.31	0.0473	2.84	ACTR2,AP2S1,ARPC2,ARPC3,MAPK1,NRAS,NSF,PIK3R4,PRKACA,PRKCD,RAP1B,RAP2B,SRC,STXBP3,TLN1
Renal Cell Carcinoma Signaling	3.3	0.0875	2.449	MAP2K2,MAPK1,NRAS,PIK3R4,RAP1B,RAP2B,SLC2A1
Phagosome Maturation	3.3	0.0629		ATP6V0A1,ATP6V1G1,CTSA,CTSC,HLA-A,HLA-B,NSF,TSG101,VPS18,VPS28
Polyamine Regulation in Colon Cancer	3.29	0.103	2.449	CSNK2A2,CSNK2B,DHPS,MAP2K2,MAP2K3,MAPK1
Ferroptosis Signaling Pathway	3.28	0.0682	2.333	ACSL4,FANCD2,MAP2K2,MAPK1,NRAS,PRKAA1,RAP1B,RAP2B,TFRC
Xenobiotic Metabolism CAR Signaling Pathway	3.27	0.0579	-0.905	ALDH9A1,GSTM3,HS2ST1,MAP2K2,MAP2K3,MAPK1,PRKCA,PRKCD,PRKCI,PTPA,SRC
GABA Receptor Signaling	3.25	0.0677		ALDH9A1,AP2S1,GNAI1,GNAI2,GNAQ,GNAS,GNG10,GNG12,NSF
Telomerase Signaling	3.24	0.0748	1.89	HDAC1,MAP2K2,MAPK1,NRAS,PIK3R4,PTPA,RAP1B,RAP2B
Xenobiotic Metabolism Signaling	3.21	0.0483		ALDH9A1,GSTM3,HS2ST1,MAP2K2,MAP2K3,MAPK1,NRAS,PIK3R4,PRKCA,PRKCD,PRKCI,PTPA,RAP1B,RAP2B
Pulmonary Fibrosis Idiopathic Signaling Pathway	3.18	0.046	3.742	ACTA1,ADAM10,BAX,FN1,ILK,MAP2K3,MAPK1,NRAS,PIK3R4,PLAU,PTK2,RAP1B,RAP2B,ROCK2,SMAD3
PEDF Signaling	3.18	0.0833	1.89	IKBKB,MAPK1,NRAS,PIK3R4,RAP1B,RAP2B,ROCK2
Human Embryonic Stem Cell Pluripotency	3.16	0.0602		GNAI1,GNAI2,GNAQ,GNAS,GNG10,GNG12,GSK3A,PIK3R4,SMAD3,SPHK1
PI3K Signaling in B Lymphocytes	3.03	0.0629	2.333	CBL,CHP1,IKBKB,MAP2K2,MAPK1,NRAS,PRKCI,RAP1B,RAP2B
BER (Base Excision Repair) Pathway	3.01	0.114	2.236	ARL6IP5,MAP2K2,MAP2K3,MAPK1,RFC2
Regulation of Actin-based Motility by Rho	3.01	0.069	2.646	ACTA1,ACTR2,ARPC2,ARPC3,ITGA5,ITGA6,MYL6,PIP4K2A
Pyridoxal 5'-phosphate Salvage Pathway	2.99	0.0909	2.449	CDK6,MAP2K2,MAP2K3,MAPK1,PRKAA1,PRKCD
RANK Signaling in Osteoclasts	2.97	0.0769	2.646	CBL,CHP1,IKBKB,MAP2K2,MAPK1,PIK3R4,SRC
Erythropoietin Signaling Pathway	2.94	0.0565	3.162	MAP2K2,MAPK1,NRAS,PIK3R4,PRKCA,PRKCD,PRKCI,RAP1B,RAP2B,SRC
Protein Ubiquitination Pathway	2.93	0.0473		CBL,DNAJC1,DNAJC13,DNAJC17,DNAJC19,HLA-A,HLA-B,HSPA14,PSMB1,PSMB8,UBE2G1,UBE2O,USP47
Nitric Oxide Signaling in the Cardiovascular System	2.93	0.0672	2.828	MAP2K2,MAPK1,PIK3R4,PRKAA1,PRKACA,PRKCA,PRKCD,PRKCI
Tight Junction Signaling	2.93	0.0562		ACTA1,MYH9,MYL6,NSF,PRKACA,PRKCI,PTPA,VAPA,VASP,VCL
Cardiac β-adrenergic Signaling	2.93	0.0562	0	GNAI1,GNAI2,GNAQ,GNAS,GNG10,GNG12,GRK2,PPP1CC,PRKACA,PTPA
Dilated Cardiomyopathy Signaling Pathway	2.92	0.0608	0	ACTA1,BAX,GNAS,ILK,MAPK1,MYH9,MYL6,PRKACA,TPM1
Sphingosine-1-phosphate Signaling	2.91	0.0667	2.121	CASP3,GNAI1,GNAI2,GNAQ,MAPK1,PIK3R4,PTK2,SPHK1
Role of JAK1 and JAK3 in γc Cytokine Signaling	2.89	0.087		MAPK1,NRAS,PIK3R4,RAP1B,RAP2B,STAT1
SPINK1 General Cancer Pathway	2.89	0.087	2.449	MAP2K2,MAPK1,NRAS,PIK3R4,RAP1B,RAP2B
nNOS Signaling in Neurons	2.88	0.106		CAPN1,CHP1,PRKCA,PRKCD,PRKCI
Semaphorin Neuronal Repulsive Signaling Pathway	2.86	0.0596	-1	ITGA5,ITGA6,MAP2K2,MAP2K3,MICAL1,MYL6,PIK3R4,PRKACA,ROCK2
PFKFB4 Signaling Pathway	2.84	0.104	2	GNAS,MAP2K2,MAP2K3,MAPK1,PRKACA
Autophagy	2.83	0.0512	3.317	ATG4B,CHP1,GSK3A,MAP2K2,MAPK1,PIK3R4,PRKAA1,PRKACA,PTPA,SNAP29,VPS18
G-Protein Coupled Receptor Signaling	2.83	0.0341	4.491	CHP1,GNAI1,GNAI2,GNAQ,GNAS,GNG10,GNG12,GPR143,GPR89A/GPR89B,GRK2,IKBKB,MAP2K2,MAP2K3,MAPK1,MYL6,NRAS,PIK3R4,PRKACA,PRKCA,PTK2,RAP1B,RAP2B,ROCK2,SRC
Colanic Acid Building Blocks Biosynthesis	2.78	0.214		GMPPB,PMM2,UGP2
ERK5 Signaling	2.73	0.0811	2.449	GNAQ,NRAS,RAP1B,RAP2B,SRC,YWHAH
Ovarian Cancer Signaling	2.73	0.057	2.828	HDAC1,MAP2K2,MAPK1,NRAS,PIK3R4,PRKACA,RAP1B,RAP2B,SRC
Neuropathic Pain Signaling In Dorsal Horn Neurons	2.71	0.0693	2.646	MAPK1,PIK3R4,PRKACA,PRKCA,PRKCD,PRKCI,SRC
UVB-Induced MAPK Signaling	2.68	0.0962	2.236	MAPK1,PIK3R4,PRKCA,PRKCD,PRKCI
Inhibition of ARE-Mediated mRNA Degradation Pathway	2.67	0.0559	-0.378	EDC4,EXOSC1,EXOSC8,MAPK1,PRKACA,PSMB1,PSMB8,PTPA,YWHAH
Role of MAPK Signaling in Inhibiting the Pathogenesis of Influenza	2.64	0.0779	2.449	BAX,CASP3,MAP2K2,MAP2K3,MAPK1,PLA2G4A
Senescence Pathway	2.64	0.0438	3.051	CAPN1,CDK6,CHP1,IKBKB,MAP2K2,MAP2K3,MAPK1,NRAS,PIK3R4,PTPA,RAP1B,RAP2B,SMAD3
Thyroid Cancer Signaling	2.59	0.0759	2.449	MAP2K2,MAPK1,NRAS,PIK3R4,RAP1B,RAP2B
PD-1, PD-L1 cancer immunotherapy pathway	2.59	0.066	-1.134	CSK,CSNK2A2,CSNK2B,HLA-A,HLA-B,PIK3R4,SMAD3
Pulmonary Healing Signaling Pathway	2.57	0.0503	2.53	IDH2,MAPK1,NRAS,PRKAA1,PRKCA,PRKCD,PRKCI,RAP1B,RAP2B,SRC
Role of PKR in Interferon Induction and Antiviral Response	2.57	0.0588	1.89	BAX,CASP3,HSPA14,IKBKB,MAP2K3,MAPK1,MAVS,STAT1
Estrogen-Dependent Breast Cancer Signaling	2.53	0.0741	2.449	MAPK1,NRAS,PIK3R4,RAP1B,RAP2B,SRC
Coronavirus Pathogenesis Pathway	2.51	0.0493	0	BAX,CASP3,CCDC22,HDAC1,IKBKB,MAPK1,MAVS,RPS21,SMAD3,STAT1
Mitochondrial Dysfunction	2.5	0.0526		AIFM1,CASP3,COX17,COX4I1,COX6B1,GSR,NCSTN,NDUFB9,NDUFV1
Glioblastoma Multiforme Signaling	2.5	0.0526	2.828	CDK6,MAP2K2,MAPK1,NRAS,PIK3R4,PRKCD,RAP1B,RAP2B,SRC
RAR Activation	2.49	0.049		CSK,CSNK2A2,CSNK2B,MAPK1,PRKACA,PRKCA,PRKCD,PRKCI,SMAD3,SRC
3-phosphoinositide Biosynthesis	2.48	0.0488	3.162	ILKAP,MTMR2,NUDT3,PIK3R4,PIP4K2A,PPP1CC,PTPA,PTPN23,SACM1L,TNS3
Cancer Drug Resistance By Drug Efflux	2.47	0.0862		MAP2K2,MAPK1,NRAS,RAP1B,RAP2B
Interferon Signaling	2.46	0.111	2	BAX,IFITM2,PSMB8,STAT1
Hereditary Breast Cancer Signaling	2.45	0.0563		CDK6,FANCD2,HDAC1,NRAS,PIK3R4,RAP1B,RAP2B,RFC2
Prostate Cancer Signaling	2.41	0.0614		HDAC1,MAP2K2,MAPK1,NRAS,PIK3R4,RAP1B,RAP2B
Breast Cancer Regulation by Stathmin1	2.38	0.0337	3.3	ARHGEF1,CDK6,GNAQ,GNG10,GNG12,GPR143,GPR89A/GPR89B,MAP2K2,MAPK1,NRAS,PIK3R4,PPP1CC,PRKACA,PRKCA,PRKCD,PRKCI,PTPA,RAP1B,RAP2B,TSG101
BMP signaling pathway	2.38	0.069	2.449	MAP2K2,MAPK1,NRAS,PRKACA,RAP1B,RAP2B
Docosahexaenoic Acid (DHA) Signaling	2.38	0.105		BAX,CASP3,GSK3A,PIK3R4
Phospholipase C Signaling	2.37	0.0324	4.123	ARHGEF1,CHP1,GNAQ,GNAS,GNG10,GNG12,HDAC1,IGHG1,IGKC,ITGA5,ITGA6,MAP2K2,MAPK1,MYL6,NRAS,PLA2G4A,PRKCA,PRKCD,PRKCI,RAP1B,RAP2B,SRC
IL-13 Signaling Pathway	2.37	0.0603	2.646	FAM120A,MAPK1,PIK3R4,PRKCD,ROCK2,SRC,STAT1
GDP-mannose Biosynthesis	2.36	0.333		GMPPB,PMM2
Antigen Presentation Pathway	2.33	0.103		HLA-A,HLA-B,PSMB8,TAPBP
Endocannabinoid Neuronal Synapse Pathway	2.33	0.0537	1.633	CHP1,GNAI1,GNAI2,GNAQ,GNG10,GNG12,MAPK1,PRKACA
MSP-RON Signaling In Macrophages Pathway	2.31	0.0588	1.134	IKBKB,MAPK1,NRAS,PIK3R4,RAP1B,RAP2B,STAT1
Ceramide Signaling	2.31	0.0667	1.633	NRAS,PIK3R4,PTPA,RAP1B,RAP2B,SPHK1
Wound Healing Signaling Pathway	2.31	0.0437	2.714	FN1,IKBKB,ITGA6,MAP2K2,MAP2K3,MAPK1,NRAS,PRKCA,RAP1B,RAP2B,STAT1
Sirtuin Signaling Pathway	2.26	0.0411	-0.333	ADAM10,ATG4B,BAX,CPS1,G6PD,IDH2,MAPK1,NDUFB9,NDUFV1,PFKFB3,PRKAA1,SLC2A1
Type II Diabetes Mellitus Signaling	2.26	0.0523	1.89	ACSL4,IKBKB,MAPK1,PIK3R4,PRKAA1,PRKCA,PRKCD,PRKCI
IL-4 Signaling	2.24	0.0645		HLA-A,HLA-B,NRAS,PIK3R4,RAP1B,RAP2B
Role of PI3K/AKT Signaling in the Pathogenesis of Influenza	2.23	0.0758	2.236	GNAI1,GNAI2,MAP2K2,MAPK1,PIK3R4
CD40 Signaling	2.2	0.0746	2.236	IKBKB,MAP2K2,MAP2K3,MAPK1,PIK3R4
Regulation Of The Epithelial Mesenchymal Transition By Growth Factors Pathway	2.17	0.0469	3	IKBKB,MAP2K2,MAP2K3,MAPK1,NRAS,PIK3R4,RAP1B,RAP2B,SMAD3
Salvage Pathways of Pyrimidine Ribonucleotides	2.13	0.0612	2.449	CDK6,MAP2K2,MAP2K3,MAPK1,PRKAA1,PRKCD
D-myo-inositol-5-phosphate Metabolism	2.13	0.0462	3	ILKAP,MTMR2,NUDT3,PIP4K2A,PPP1CC,PTPA,PTPN23,SACM1L,TNS3
Regulation of the Epithelial-Mesenchymal Transition Pathway	2.13	0.0462		MAP2K2,MAP2K3,MAPK1,NCSTN,NRAS,PIK3R4,RAP1B,RAP2B,SMAD3
Tumoricidal Function of Hepatic Natural Killer Cells	2.09	0.125		AIFM1,BAX,CASP3
Superpathway of Inositol Phosphate Compounds	2.08	0.0427	3.162	ILKAP,MTMR2,NUDT3,PIK3R4,PIP4K2A,PPP1CC,PTPA,PTPN23,SACM1L,TNS3
ID1 Signaling Pathway	2.06	0.045	1.667	BAX,FN1,MAPK1,NRAS,PIK3R4,RAP1B,RAP2B,SMAD3,SRC
iNOS Signaling	2.05	0.0851	2	IKBKB,IRAK4,MAPK1,STAT1
Ephrin A Signaling	2.05	0.0851		ADAM10,PIK3R4,PTK2,ROCK2
HMGB1 Signaling	2.04	0.0479	2.828	MAP2K2,MAP2K3,MAPK1,NRAS,PIK3R4,PLAT,RAP1B,RAP2B
Mouse Embryonic Stem Cell Pluripotency	2.01	0.0577	2.449	MAP2K2,MAPK1,NRAS,PIK3R4,RAP1B,RAP2B
GPCR-Mediated Integration of Enteroendocrine Signaling Exemplified by an L Cell	2	0.0667	-0.447	GNAI1,GNAI2,GNAQ,GNAS,PRKACA
MYC Mediated Apoptosis Signaling	1.95	0.08	1	BAX,CASP3,IKBKB,PRKACA
PPAR Signaling	1.95	0.0561	-2.449	IKBKB,MAP2K2,MAPK1,NRAS,RAP1B,RAP2B
WNT/β-catenin Signaling	1.95	0.0462	-0.378	CSNK2A2,CSNK2B,GNAQ,GSK3A,HDAC1,ILK,PTPA,SRC
D-myo-inositol (1,4,5,6)-Tetrakisphosphate Biosynthesis	1.87	0.0447	2.828	ILKAP,MTMR2,NUDT3,PPP1CC,PTPA,PTPN23,SACM1L,TNS3
D-myo-inositol (3,4,5,6)-tetrakisphosphate Biosynthesis	1.87	0.0447	2.828	ILKAP,MTMR2,NUDT3,PPP1CC,PTPA,PTPN23,SACM1L,TNS3
Lymphotoxin β Receptor Signaling	1.81	0.0727	2	CASP3,IKBKB,MAPK1,PIK3R4
BAG2 Signaling Pathway	1.8	0.0595		CASP3,HSPA14,MAPK1,PSMB1,PSMB8
Bladder Cancer Signaling	1.79	0.0517	2.236	HDAC1,MAP2K2,MAPK1,NRAS,RAP1B,RAP2B
CD27 Signaling in Lymphocytes	1.76	0.0702	1	CASP3,IKBKB,MAP2K2,MAP2K3
Role of IL-17A in Arthritis	1.76	0.0702		MAP2K2,MAP2K3,MAPK1,PIK3R4
Glycogen Degradation II	1.75	0.167		PGM1,PYGB
Role of NANOG in Mammalian Embryonic Stem Cell Pluripotency	1.73	0.05	2.449	MAP2K2,MAPK1,NRAS,PIK3R4,RAP1B,RAP2B
3-phosphoinositide Degradation	1.71	0.0419	2.828	ILKAP,MTMR2,NUDT3,PPP1CC,PTPA,PTPN23,SACM1L,TNS3
Xenobiotic Metabolism PXR Signaling Pathway	1.69	0.0415	0.707	ALDH9A1,GSTM3,HS2ST1,PPP1CC,PRKACA,PRKCA,PRKCD,PRKCI
Necroptosis Signaling Pathway	1.69	0.0446	2.646	CAPN1,CHP1,DNM1L,IKBKB,PLA2G4A,STAT1,TNFRSF10B
CREB Signaling in Neurons	1.69	0.0297	2.84	GNAI1,GNAI2,GNAQ,GNAS,GNG10,GNG12,GPR143,GPR89A/GPR89B,MAP2K2,MAPK1,NRAS,PIK3R4,PRKACA,PRKCA,PRKCD,PRKCI,RAP1B,RAP2B
Unfolded protein response	1.68	0.0556		DNAJC1,DNAJC13,DNAJC17,DNAJC19,HSPA14
Assembly of RNA Polymerase III Complex	1.68	0.154		GTF3C4,GTF3C5
Hepatic Fibrosis / Hepatic Stellate Cell Activation	1.68	0.0412		A2M,BAX,FN1,MYH9,MYL6,SMAD3,STAT1,TIMP1
IL-15 Production	1.68	0.0488	2.449	CSK,MAP2K3,PRKCI,PTK2,SRC,STAT1
4-1BB Signaling in T Lymphocytes	1.68	0.0882		IKBKB,MAP2K2,MAPK1
Apelin Adipocyte Signaling Pathway	1.67	0.0549	1.342	GNAI1,GNAI2,MAPK1,PRKAA1,PRKACA
Coagulation System	1.64	0.0857		A2M,PLAT,PLAU
Semaphorin Signaling in Neurons	1.64	0.0645		ARHGAP1,MAPK1,PTK2,ROCK2
Pancreatic Adenocarcinoma Signaling	1.63	0.0476	2	HDAC1,MAP2K2,MAPK1,PIK3R4,SMAD3,STAT1
Pyroptosis Signaling Pathway	1.63	0.0538	1.342	BAX,CASP3,ELAVL1,MAPK1,PRKACA
Glycogen Degradation III	1.62	0.143		PGM1,PYGB
Neuroinflammation Signaling Pathway	1.62	0.0347	2.111	CASP3,CHP1,HLA-A,HLA-B,IKBKB,IRAK4,MAPK1,NCSTN,PIK3R4,PLA2G4A,STAT1
TEC Kinase Signaling	1.58	0.0294	3.317	ACTA1,GNAI1,GNAI2,GNAQ,GNAS,GNG10,GNG12,ITGA5,ITGA6,PIK3R4,PRKCA,PRKCD,PRKCI,PTK2,SRC,STAT1,TNFRSF10B
Small Cell Lung Cancer Signaling	1.58	0.0521	2	CDK6,HDAC1,IKBKB,PIK3R4,PTK2
Death Receptor Signaling	1.58	0.0521	2.236	ACTA1,CASP3,IKBKB,PARP4,TNFRSF10B
IL-17A Signaling in Airway Cells	1.53	0.0597	2	IKBKB,MAP2K2,MAPK1,PIK3R4
Inhibition of Matrix Metalloproteases	1.52	0.0769		A2M,ADAM10,TIMP1
Role of NFAT in Regulation of the Immune Response	1.52	0.0289	3.357	CHP1,GNAI1,GNAI2,GNAQ,GNAS,GNG10,GNG12,GSK3A,HLA-A,HLA-B,IKBKB,MAP2K2,MAPK1,NRAS,PIK3R4,RAP1B,RAP2B
Parkinson's Signaling	1.51	0.125		CASP3,MAPK1
STAT3 Pathway	1.5	0.0444	2.449	MAP2K2,MAPK1,NRAS,RAP1B,RAP2B,SRC
SNARE Signaling Pathway	1.49	0.0441	1.633	MYH9,MYL6,NSF,PRKACA,SNAP29,STXBP3
NER (Nucleotide Excision Repair, Enhanced Pathway)	1.46	0.0485	-1.342	COPS2,COPS6,COPS7B,GPS1,RFC2
L-cysteine Degradation III	1.46	0.5		MPST
L-glutamine Biosynthesis II (tRNA-dependent)	1.46	0.5		GATB
Formaldehyde Oxidation II (Glutathione-dependent)	1.46	0.5		ADH5
Agranulocyte Adhesion and Diapedesis	1.46	0.0374		ACTA1,FN1,GNAI1,GNAI2,ITGA5,ITGA6,MYH9,MYL6
IL-10 Signaling	1.43	0.0556		BLVRA,IKBKB,MAP2K3,MAPK1
B Cell Development	1.38	0.0682		HLA-A,HLA-B,IGKC
Mitochondrial L-carnitine Shuttle Pathway	1.37	0.105		ACSL4,CPT2
Role of Osteoblasts, Osteoclasts and Chondrocytes in Rheumatoid Arthritis	1.36	0.0357		CBL,CHP1,IKBKB,ITGA5,MAP2K3,MAPK1,PIK3R4,SRC
Coronavirus Replication Pathway	1.36	0.0667		COPZ1,GSK3A,IFITM2
Leptin Signaling in Obesity	1.36	0.0526		MAP2K2,MAPK1,PIK3R4,PRKACA
Oxidative Phosphorylation	1.35	0.045	2.236	COX17,COX4I1,COX6B1,NDUFB9,NDUFV1
Apelin Pancreas Signaling Pathway	1.34	0.0652		PIK3R4,PRKAA1,PRKACA
VDR/RXR Activation	1.32	0.0513	-1	PRKCA,PRKCD,PRKCI,SERPINB1
Toll-like Receptor Signaling	1.32	0.0513	2	IKBKB,IRAK4,MAP2K3,MAPK1
Dopamine Receptor Signaling	1.31	0.0506		PPP1CC,PRKACA,PTPA,QDPR
NAD Signaling Pathway	1.31	0.0397	2.449	AIFM1,IDH2,NAPRT,PARP4,PIK3R4,PRKAA1
Hepatic Cholestasis	1.29	0.0366		IKBKB,IRAK4,MAP4K2,PRKACA,PRKCA,PRKCD,PRKCI
L-carnitine Biosynthesis	1.29	0.333		ALDH9A1
Coenzyme A Biosynthesis	1.29	0.333		PPCS
Hypusine Biosynthesis	1.29	0.333		DHPS
Thiosulfate Disproportionation III (Rhodanese)	1.29	0.333		MPST
cAMP-mediated signaling	1.26	0.034	2.121	GNAI1,GNAI2,GNAS,GRK2,MAP2K2,MAPK1,PRKACA,SRC
Role of Pattern Recognition Receptors in Recognition of Bacteria and Viruses	1.25	0.0385	2.449	MAPK1,MAVS,PIK3R4,PRKCA,PRKCD,PRKCI
Systemic Lupus Erythematosus In T Cell Signaling Pathway	1.23	0.0265	0.243	CASP3,CBL,CHP1,GNAI1,GNAI2,HLA-A,HLA-B,MAP2K2,MAP2K3,MAPK1,NRAS,PIK3R4,PTK2,PTPA,RAP1B,RAP2B,ROCK2
Vitamin-C Transport	1.22	0.087		SLC2A1,STOM
Apelin Cardiac Fibroblast Signaling Pathway	1.22	0.087		PRKAA1,SPHK1
Aryl Hydrocarbon Receptor Signaling	1.22	0.0377	1	ALDH9A1,BAX,CDK6,GSTM3,MAPK1,SRC
FcγRIIB Signaling in B Lymphocytes	1.21	0.0471	2	NRAS,PIK3R4,RAP1B,RAP2B
HIPPO signaling	1.21	0.0471		PPP1CC,PTPA,SMAD3,YWHAH
TNFR1 Signaling	1.21	0.0577		CASP3,IKBKB,MAP4K2
Th1 Pathway	1.2	0.041	2.236	HLA-A,HLA-B,NCSTN,PIK3R4,STAT1
FGF Signaling	1.2	0.0465	2	MAP2K3,MAPK1,PIK3R4,PRKCA
IL-22 Signaling	1.19	0.0833		MAPK1,STAT1
Heme Degradation	1.17	0.25		BLVRA
Methylmalonyl Pathway	1.17	0.25		PCCB
Glutathione Redox Reactions II	1.17	0.25		GSR
N-acetylglucosamine Degradation II	1.17	0.25		NAGK
Phenylalanine Degradation I (Aerobic)	1.17	0.25		QDPR
Fatty Acid β-oxidation III (Unsaturated, Odd Number)	1.17	0.25		ECI1
Role of JAK family kinases in IL-6-type Cytokine Signaling	1.16	0.08		MAPK1,STAT1
CDP-diacylglycerol Biosynthesis I	1.16	0.08		CDS2,GPAT4
Crosstalk between Dendritic Cells and Natural Killer Cells	1.12	0.044		ACTA1,HLA-A,HLA-B,TLN1
Phosphatidylglycerol Biosynthesis II (Non-plastidic)	1.1	0.0741		CDS2,GPAT4
Pentose Phosphate Pathway (Oxidative Branch)	1.07	0.2		G6PD
CMP-N-acetylneuraminate Biosynthesis I (Eukaryotes)	1.07	0.2		NAGK
Myo-inositol Biosynthesis	1.07	0.2		IMPA1
2-oxobutanoate Degradation I	1.07	0.2		PCCB
Lactose Degradation III	1.07	0.2		GLB1
Systemic Lupus Erythematosus In B Cell Signaling Pathway	1.07	0.0249	3.638	CBL,CHP1,CSK,IGHG1,IGKC,IRAK4,MAP2K2,MAPK1,MAVS,NRAS,PIK3R4,PRKCA,PRKCD,PRKCI,RAP1B,RAP2B,SRC,STAT1
Retinoic acid Mediated Apoptosis Signaling	1.06	0.05		CASP3,PARP4,TNFRSF10B
GADD45 Signaling	1.06	0.05		MAP2K3,MAPK1,SMAD3
SPINK1 Pancreatic Cancer Pathway	1.06	0.05		CPD,CTSA,SMAD3
Sonic Hedgehog Signaling	1.04	0.069		GRK2,PRKACA
p53 Signaling	1.03	0.0408		BAX,HDAC1,PIK3R4,TNFRSF10B
Ubiquinol-10 Biosynthesis (Eukaryotic)	1.02	0.0667		ECHDC1,MICAL1
Iron homeostasis signaling pathway	1.02	0.036		ATP6V0A1,ATP6V1G1,MAPK1,SMAD3,TFRC
Urea Cycle	0.999	0.167		CPS1
Activation of IRF by Cytosolic Pattern Recognition Receptors	0.98	0.0462		IKBKB,MAVS,STAT1
Induction of Apoptosis by HIV1	0.98	0.0462		BAX,CASP3,IKBKB
IL-17 Signaling	0.959	0.0321	2.449	MAP2K3,MAPK1,NRAS,PIK3R4,RAP1B,RAP2B
Cell Cycle: G1/S Checkpoint Regulation	0.937	0.0441		CDK6,HDAC1,SMAD3
Ceramide Biosynthesis	0.936	0.143		SPTLC2
Glycogen Biosynthesis II (from UDP-D-Glucose)	0.936	0.143		UGP2
Glycoaminoglycan-protein Linkage Region Biosynthesis	0.936	0.143		B3GAT3
Inhibition of Angiogenesis by TSP1	0.927	0.0588		CASP3,MAPK1
Ethanol Degradation II	0.927	0.0588		ADH5,ALDH9A1
Cellular Effects of Sildenafil (Viagra)	0.921	0.0336		ACTA1,GNAS,MYH9,MYL6,PRKACA
Osteoarthritis Pathway	0.92	0.0297	1.633	CASP3,FN1,ITGA5,ITGA6,PRKAA1,SMAD3,SPHK1
T Cell Receptor Signaling	0.918	0.0244	2.324	CBL,CHP1,CSK,GSK3A,HLA-A,HLA-B,IKBKB,MAP2K2,MAP2K3,MAPK1,NCK1,NRAS,PIK3R4,RAP1B,RAP2B
IL-9 Signaling	0.906	0.0571		PIK3R4,STAT1
DNA Methylation and Transcriptional Repression Signaling	0.906	0.0571		HDAC1,MTA2
Serotonin Degradation	0.896	0.0423		ADH5,ALDH9A1,B3GAT3
MIF-mediated Glucocorticoid Regulation	0.886	0.0556		MAPK1,PLA2G4A
Fatty Acid β-oxidation I	0.886	0.0556		ACSL4,ECI1
Netrin Signaling	0.882	0.0417		CHP1,NCK1,PRKACA
Antioxidant Action of Vitamin C	0.878	0.0357		IKBKB,MAPK1,PLA2G4A,SLC2A1
TWEAK Signaling	0.867	0.0541		CASP3,IKBKB
Noradrenaline and Adrenaline Degradation	0.867	0.0541		ADH5,ALDH9A1
IL-17A Signaling in Fibroblasts	0.848	0.0526		IKBKB,MAPK1
Amyotrophic Lateral Sclerosis Signaling	0.848	0.0348	2	BAX,CAPN1,CASP3,PIK3R4
p38 MAPK Signaling	0.801	0.0333	2	IRAK4,MAP2K3,PLA2G4A,STAT1
Calcium Transport I	0.792	0.1		ATP2B4
Role of BRCA1 in DNA Damage Response	0.786	0.0375		FANCD2,RFC2,STAT1
April Mediated Signaling	0.779	0.0476		IKBKB,MAPK1
B Cell Activating Factor Signaling	0.763	0.0465		IKBKB,MAPK1
Sucrose Degradation V (Mammalian)	0.754	0.0909		TKFC
Pentose Phosphate Pathway	0.754	0.0909		G6PD
GDP-glucose Biosynthesis	0.754	0.0909		PGM1
MIF Regulation of Innate Immunity	0.748	0.0455		MAPK1,PLA2G4A
TR/RXR Activation	0.742	0.0357		PIK3R4,SCARB1,SLC2A1
Cyclins and Cell Cycle Regulation	0.742	0.0357		CDK6,HDAC1,PTPA
Th1 and Th2 Activation Pathway	0.738	0.0291		HLA-A,HLA-B,NCSTN,PIK3R4,STAT1
Glucose and Glucose-1-phosphate Degradation	0.72	0.0833		PGM1
Role of RIG1-like Receptors in Antiviral Innate Immunity	0.718	0.0435		IKBKB,MAVS
Role of IL-17F in Allergic Inflammatory Airway Diseases	0.704	0.0426		MAP2K2,MAPK1
NAD Phosphorylation and Dephosphorylation	0.689	0.0769		NADK2
CDC42 Signaling	0.684	0.0226	2.828	ACTR2,ARPC2,ARPC3,DIAPH1,EXOC5,HLA-A,HLA-B,ITGA5,ITGA6,MAPK1,MYL6,PRKCI,SRC
Spliceosomal Cycle	0.677	0.0408		CWC15,SF3B6
Triacylglycerol Biosynthesis	0.664	0.04		GPAT4,PLPP3
FAT10 Cancer Signaling Pathway	0.664	0.04		IKBKB,SMAD3
Th2 Pathway	0.662	0.0292		HLA-A,HLA-B,NCSTN,PIK3R4
Acyl-CoA Hydrolysis	0.661	0.0714		MBLAC2
Phenylalanine Degradation IV (Mammalian, via Side Chain)	0.661	0.0714		ACSF3
White Adipose Tissue Browning Pathway	0.655	0.029	2	GNAS,MAPK1,PRKAA1,PRKACA
Fatty Acid Activation	0.634	0.0667		ACSL4
Superpathway of Citrulline Metabolism	0.634	0.0667		CPS1
Granzyme B Signaling	0.61	0.0625		CASP3
Mismatch Repair in Eukaryotes	0.61	0.0625		RFC2
D-myo-inositol (1,4,5)-trisphosphate Degradation	0.61	0.0625		IMPA1
ATM Signaling	0.604	0.0303		FANCD2,PPP1CC,PTPA
CSDE1 Signaling Pathway	0.592	0.0357		EDC4,FN1
Primary Immunodeficiency Signaling	0.592	0.0357		IGHG1,IGKC
FAT10 Signaling Pathway	0.592	0.0357		PSMB1,PSMB8
Role of CHK Proteins in Cell Cycle Checkpoint Control	0.582	0.0351		PTPA,RFC2
MSP-RON Signaling Pathway	0.571	0.0345		ACTA1,PIK3R4
Chondroitin Sulfate Biosynthesis	0.571	0.0345		B3GAT3,HS2ST1
Factors Promoting Cardiogenesis in Vertebrates	0.556	0.0261	2	PRKCA,PRKCD,PRKCI,ROCK2
Dermatan Sulfate Biosynthesis	0.551	0.0333		B3GAT3,HS2ST1
LPS/IL-1 Mediated Inhibition of RXR Function	0.547	0.0236		ACSL4,ALDH9A1,CPT2,GSTM3,HS2ST1,SCARB1
γ-linolenate Biosynthesis II (Animals)	0.546	0.0526		ACSL4
Systemic Lupus Erythematosus Signaling	0.534	0.0209		CBL,HLA-A,HLA-B,IGHG1,IGKC,LSM4,MAPK1,NRAS,PIK3R4,PRPF4,RAP1B,RAP2B,SNRPB
Stearate Biosynthesis I (Animals)	0.522	0.0317		ACSL4,MBLAC2
Histamine Degradation	0.51	0.0476		ALDH9A1
Fatty Acid α-oxidation	0.51	0.0476		ALDH9A1
Endoplasmic Reticulum Stress Pathway	0.51	0.0476		CASP3
B Cell Receptor Signaling	0.509	0.0206	2.111	CSK,GSK3A,IGHG1,IGKC,IKBKB,MAP2K2,MAP2K3,MAPK1,NRAS,PIK3R4,PTK2,RAP1B,RAP2B
HOTAIR Regulatory Pathway	0.499	0.0245	1	ELAVL1,HDAC1,PIK3R4,ROCK2
Mitotic Roles of Polo-Like Kinase	0.495	0.0303		CAPN1,PTPA
Glutamate Receptor Signaling	0.495	0.0303		GNG10,GNG12
Superpathway of D-myo-inositol (1,4,5)-trisphosphate Metabolism	0.493	0.0455		IMPA1
Putrescine Degradation III	0.493	0.0455		ALDH9A1
TCA Cycle II (Eukaryotic)	0.478	0.0435		SUCLA2
Ethanol Degradation IV	0.463	0.0417		ALDH9A1
Neuroprotective Role of THOP1 in Alzheimer's Disease	0.457	0.025		HLA-A,HLA-B,PRKACA
IL-17A Signaling in Gastric Cells	0.435	0.0385		MAPK1
Role of JAK1, JAK2 and TYK2 in Interferon Signaling	0.435	0.0385		STAT1
D-myo-inositol (1,4,5)-Trisphosphate Biosynthesis	0.435	0.0385		PIP4K2A
Apelin Liver Signaling Pathway	0.435	0.0385		GSK3A
CCR5 Signaling in Macrophages	0.429	0.02	2.646	GNAI1,GNAI2,GNAQ,GNAS,GNG10,GNG12,MAPK1,PRKCA,PRKCD,PRKCI
FXR/RXR Activation	0.423	0.0238		ALB,APOA1,SCARB1
Tryptophan Degradation X (Mammalian, via Tryptamine)	0.422	0.037		ALDH9A1
Pregnenolone Biosynthesis	0.422	0.037		MICAL1
Hypoxia Signaling in the Cardiovascular System	0.416	0.0263		UBE2G1,UBE2O
Glutathione Redox Reactions I	0.41	0.0357		GSR
Histidine Degradation VI	0.41	0.0357		MICAL1
TREM1 Signaling	0.409	0.026		ITGA5,MAPK1
Methylglyoxal Degradation III	0.398	0.0345		AKR7A2
Role of p14/p19ARF in Tumor Suppression	0.398	0.0345		PIK3R4
Atherosclerosis Signaling	0.397	0.0229		ALB,APOA1,PLA2G4A
NUR77 Signaling in T Lymphocytes	0.394	0.0195	2.121	CASP3,CHP1,HDAC1,HLA-A,HLA-B,MAP2K2,MAPK1,PRKCA,PRKCD,PRKCI
CD28 Signaling in T Helper Cells	0.382	0.0193	2.121	ACTR2,ARPC2,ARPC3,CHP1,CSK,HLA-A,HLA-B,IKBKB,MAP2K2,PIK3R4
TNFR2 Signaling	0.366	0.0312		IKBKB
Dopamine Degradation	0.366	0.0312		ALDH9A1
Heparan Sulfate Biosynthesis	0.353	0.0233		B3GAT3,HS2ST1
Xenobiotic Metabolism AHR Signaling Pathway	0.347	0.023		ALDH9A1,GSTM3
Role of JAK2 in Hormone-like Cytokine Signaling	0.346	0.0294		STAT1
FAK Signaling	0.344	0.0183	3.441	ACTR2,ARPC2,ARPC3,CAPN1,CSK,GPR143,GPR89A/GPR89B,GSK3A,ITGA5,ITGA6,MAP2K2,MAPK1,NCK1,NRAS,PIK3R4,PTK2,RAP1B,RAP2B,SRC
Pyrimidine Ribonucleotides Interconversion	0.337	0.0286		CTPS1
Cell Cycle Regulation by BTG Family Proteins	0.32	0.027		PTPA
Pyrimidine Ribonucleotides De Novo Biosynthesis	0.32	0.027		CTPS1
Glutathione-mediated Detoxification	0.32	0.027		GSTM3
Superpathway of Methionine Degradation	0.312	0.0263		PCCB
Notch Signaling	0.312	0.0263		NCSTN
Thyroid Hormone Metabolism II (via Conjugation and/or Degradation)	0.296	0.025		B3GAT3
T Cell Exhaustion Signaling Pathway	0.277	0.0177	1	HLA-A,HLA-B,MAPK1,NRAS,PIK3R4,PTPA,RAP1B,RAP2B,SMAD3,STAT1
NF-κB Signaling	0.27	0.0175	2.53	CSNK2A2,CSNK2B,HDAC1,IKBKB,IRAK4,NRAS,PIK3R4,PRKACA,RAP1B,RAP2B
Sumoylation Pathway	0.269	0.0194		HDAC1,RFC2
Serotonin Receptor Signaling	0.262	0.0222		QDPR
Neurovascular Coupling Signaling Pathway	0.256	0.0178	1	GNAQ,PLA2G4A,PRKACA,ROCK2
IL-23 Signaling Pathway	0.256	0.0217		PIK3R4
Dermatan Sulfate Biosynthesis (Late Stages)	0.249	0.0213		HS2ST1
Chondroitin Sulfate Biosynthesis (Late Stages)	0.232	0.02		HS2ST1
Cell Cycle: G2/M DNA Damage Checkpoint Regulation	0.232	0.02		YWHAH
Phototransduction Pathway	0.212	0.0185		PRKACA
Cell Cycle Control of Chromosomal Replication	0.203	0.0179		CDK6
Oxidative Ethanol Degradation III	0.203	0.0179		ALDH9A1
LXR/RXR Activation	0	0.0163		ALB,APOA1
PXR/RXR Activation	0	0.0154		PRKACA
Calcium-induced T Lymphocyte Apoptosis	0	0.0152	2.449	CHP1,HDAC1,HLA-A,HLA-B,PRKCA,PRKCD,PRKCI
Cytotoxic T Lymphocyte-mediated Apoptosis of Target Cells	0	0.00706		CASP3,HLA-A,HLA-B
CTLA4 Signaling in Cytotoxic T Lymphocytes	0	0.0146		AP1G1,AP1M1,AP2S1,HLA-A,HLA-B,PIK3R4,PTPA
T Helper Cell Differentiation	0	0.00637		HLA-A,HLA-B,STAT1
IL-15 Signaling	0	0.0152	2.449	IGHG1,IGKC,MAP2K2,MAPK1,NRAS,PIK3R4,RAP1B,RAP2B
Dendritic Cell Maturation	0	0.0135	2.646	HLA-A,HLA-B,IGHG1,IGKC,IKBKB,MAPK1,PIK3R4,STAT1
ICOS-ICOSL Signaling in T Helper Cells	0	0.0118	1.633	CHP1,CSK,HLA-A,HLA-B,IKBKB,PIK3R4
Lipid Antigen Presentation by CD1	0	0.0024		AP2S1
Maturity Onset Diabetes of Young (MODY) Signaling	0	0.0128		APOA1
Type I Diabetes Mellitus Signaling	0	0.0138	2.236	CASP3,HLA-A,HLA-B,IKBKB,MAP2K3,MAPK1,STAT1
Allograft Rejection Signaling	0	0.00826		HLA-A,HLA-B,IGHG1,IGKC
Autoimmune Thyroid Disease Signaling	0	0.00881		HLA-A,HLA-B,IGHG1,IGKC
Graft-versus-Host Disease Signaling	0	0.00448		HLA-A,HLA-B
Communication between Innate and Adaptive Immune Cells	0	0.00431		HLA-A,HLA-B,IGHG1,IGKC
Altered T Cell and B Cell Signaling in Rheumatoid Arthritis	0	0.00407		HLA-A,HLA-B
Regulation of IL-2 Expression in Activated and Anergic T Lymphocytes	0	0.0174	2.121	CHP1,IKBKB,MAP2K2,MAPK1,NRAS,RAP1B,RAP2B,SMAD3
PKCθ Signaling in T Lymphocytes	0	0.0161	3	CHP1,HLA-A,HLA-B,IKBKB,MAPK1,NRAS,PIK3R4,RAP1B,RAP2B
Role of Hypercytokinemia/hyperchemokinemia in the Pathogenesis of Influenza	0	0.0116		STAT1
Antiproliferative Role of TOB in T Cell Signaling	0	0.00469		MAPK1,SMAD3
OX40 Signaling Pathway	0	0.00418		HLA-A,HLA-B
Hematopoiesis from Pluripotent Stem Cells	0	0.00452		IGHG1,IGKC
Nicotine Degradation III	0	0.0172		B3GAT3
Heparan Sulfate Biosynthesis (Late Stages)	0	0.0127		HS2ST1
Melatonin Degradation I	0	0.0161		B3GAT3
Phospholipases	0	0.0149		PLA2G4A
Nicotine Degradation II	0	0.0152		B3GAT3
Superpathway of Melatonin Degradation	0	0.0149		B3GAT3
Granulocyte Adhesion and Diapedesis	0	0.0106		GNAI1,GNAI2
Adipogenesis pathway	0	0.0148		HDAC1,SMAD3
PCP (Planar Cell Polarity) Pathway	0	0.0167		ROCK2
WNT/Ca+ pathway	0	0.0152		PRKCA
SAPK/JNK Signaling	0	0.0159	2.449	GNG10,GNG12,MAP4K2,MAP4K5,NRAS,PIK3R4,RAP1B,RAP2B
Gustation Pathway	0	0.00493		PRKACA
Th17 Activation Pathway	0	0.00207		IRAK4
BEX2 Signaling Pathway	0	0.0123		PTPA
Regulation Of The Epithelial Mesenchymal Transition In Development Pathway	0	0.0115		NCSTN
Kinetochore Metaphase Signaling Pathway	0	0.00901		PPP1CC
Eicosanoid Signaling	0	0.0147		PLA2G4A
